# Supplementary material for: Dual functionality of cis-regulatory elements as developmental enhancers and Polycomb response elements
Source: Genes Dev. 2017 Mar 15;31(6):590–602. doi: 10.1101/gad.292870.116 (PMC5393054; doi:10.1101/gad.292870.116)
Supplement: Supplemental Material [file supp_gad.292870.116_Supplemental_Table_S3.xlsx]

## Sheet: Table_S3
chr	start	end	peak_summit	trid	gid	dist	feature	feature_id
chr3R	2617100	2617649	2617374	FBtr0081621	FBgn0000439	183	promoter	FBtr0081621
chr3R	25381650	25382199	25381924	FBtr0085441	FBgn0000492	184	promoter	FBtr0085441
chr3R	2729150	2729599	2729374	FBtr0081646	FBgn0000095	29188	enhancer	CRMID_1721
chr3R	12784050	12784449	12784250	FBtr0083382	FBgn0000015	1978	intragenic	FBtr0083385,FBtr0083382,FBtr0083381
chr3R	12541150	12541649	12541400	FBtr0083350	FBgn0003944	18948	enhancer	CRMID_2491
chr3R	2707300	2707949	2707624	FBtr0081625	FBgn0001077	17579	enhancer	CRMID_1718
chr3R	4159500	4160299	4159900	FBtr0111026	FBgn0003129	386	promoter	FBtr0111026
chr3R	12795650	12796249	12795950	FBtr0083385	FBgn0000015	2008	enhancer	CRMID_2550
chr3R	12694950	12695449	12695200	FBtr0083364	FBgn0015350	10249	enhancer	CRMID_2529
chr3R	12725100	12725899	12725500	FBtr0083364	FBgn0015350	20051	enhancer	CRMID_2536
chr3R	12708050	12708749	12708400	FBtr0083364	FBgn0015350	2951	enhancer	CRMID_2532
chr3R	12712100	12712599	12712350	FBtr0083364	FBgn0015350	6901	enhancer	CRMID_2533
chr3R	12637400	12637849	12637624	FBtr0083388	FBgn0000014	17113	enhancer	abd-A_iab-2(1.7)
chr3R	12774250	12774699	12774474	FBtr0083383	FBgn0000015	4483	enhancer	CRMID_2544
chr3R	12655600	12656099	12655850	FBtr0083387	FBgn0000014	81	promoter	FBtr0083387
chr3R	2826150	2826999	2826574	FBtr0081654	FBgn0000095	1624	enhancer	CRMID_1734
chr3R	2862850	2863599	2863224	FBtr0081627	FBgn0024289	14832	enhancer	CRMID_1738
chr3R	2817300	2818099	2817700	FBtr0081654	FBgn0000095	7250	enhancer	CRMID_1732
chr3R	12528400	12528999	12528700	FBtr0083350	FBgn0003944	31648	enhancer	CRMID_2489
chr3R	12508650	12508949	12508800	FBtr0083339	FBgn0051498	18174	intragenic	FBtr0083350
chr3R	12746100	12746649	12746374	FBtr0083384	FBgn0000015	13924	enhancer	CRMID_2540
chr3R	12739200	12739649	12739424	FBtr0083384	FBgn0000015	20874	enhancer	CRMID_2539
chr3R	17272050	17272549	17272300	FBtr0084091	FBgn0011278	258	promoter	FBtr0084091
chr3R	12589450	12590199	12589824	FBtr0113490	FBgn0084245	383	promoter	FBtr0113490
chr3R	172300	172799	172550	FBtr0078951	FBgn0001204	178	promoter	FBtr0078951
chr3R	4016550	4016949	4016750	FBtr0081808	FBgn0001138	9586	enhancer	CARDIAC_2554
chr3R	17204400	17204799	17204600	FBtr0084086	FBgn0004110	100	promoter	FBtr0084086
chr3R	4007050	4007749	4007400	FBtr0081808	FBgn0001138	236	promoter	FBtr0081808
chr3R	678000	678599	678300	FBtr0078836	FBgn0003002	234	promoter	FBtr0078836
chr3R	8900200	8900699	8900450	FBtr0082710	FBgn0004666	2327	intragenic	FBtr0082711,FBtr0082710
chr3R	12672850	12673299	12673074	FBtr0083362	FBgn0020546	2651	enhancer	CARDIAC_3485
chr3R	19026700	19027149	19026924	FBtr0084393	FBgn0000338	552	enhancer	CARDIAC_4084
chr3R	2803850	2804499	2804174	FBtr0081654	FBgn0000095	20776	enhancer	CRMID_1731
chr3R	2718650	2719249	2718950	FBtr0081625	FBgn0001077	28905	enhancer	CRMID_1720
chr3R	2738450	2739099	2738774	FBtr0081646	FBgn0000095	19788	enhancer	CRMID_1724
chr3R	26737850	26738499	26738174	FBtr0089389	FBgn0020912	435	promoter	FBtr0089389
chr3R	10481100	10481549	10481324	FBtr0082975	FBgn0086686	99	promoter	FBtr0082975
chr3R	2792250	2792599	2792424	FBtr0081654	FBgn0000095	32526	enhancer	CRMID_1729
chr3R	12906200	12906499	12906350	FBtr0083397	FBgn0038476	400	promoter	FBtr0083397
chr3R	12785850	12786349	12786100	FBtr0083382	FBgn0000015	128	promoter	FBtr0083382
chr3R	1474300	1474649	1474474	FBtr0078734	FBgn0027951	15	promoter	FBtr0078734
chr3R	9727150	9727599	9727374	FBtr0082863	FBgn0000576	206	promoter	FBtr0082863
chr3R	24410950	24411549	24411250	FBtr0085321	FBgn0000659	445	promoter	FBtr0085321
chr3R	2763400	2763849	2763624	FBtr0081646	FBgn0000095	5062	enhancer	CRMID_1726
chr3R	17325000	17325499	17325250	FBtr0084110	FBgn0051179	449	promoter	FBtr0084110
chr3R	26677450	26678049	26677750	FBtr0085709	FBgn0003720	286	promoter	FBtr0085709
chr3R	8889450	8890349	8889900	FBtr0082711	FBgn0004666	6420	enhancer	CRMID_2174
chr3R	12575800	12576149	12575974	FBtr0083346	FBgn0063261	1082	enhancer	Ubx_BXD-C
chr3R	912700	913149	912924	FBtr0078844	FBgn0010313	516	intergenic	none
chr3R	24372750	24373249	24373000	FBtr0085293	FBgn0039588	2476	enhancer	CRMID_3259
chr3R	7128600	7129149	7128874	FBtr0082359	FBgn0051386	2456	intragenic	FBtr0082359
chr3R	26214250	26214549	26214400	FBtr0085623	FBgn0015221	403	promoter	FBtr0085623
chr3R	1426150	1426499	1426324	FBtr0078749	FBgn0250753	36	promoter	FBtr0078749
chr3R	20906100	20906499	20906300	FBtr0084770	FBgn0004897	2973	enhancer	CRMID_3105
chr3R	8890900	8891299	8891100	FBtr0082710	FBgn0004666	7023	enhancer	CRMID_2175
chr3R	2912400	2912699	2912550	FBtr0081639	FBgn0003884	291	promoter	FBtr0081639
chr3R	661000	661349	661174	FBtr0078873	FBgn0037284	4189	enhancer	CRMID_1545
chr3R	24636850	24637199	24637024	FBtr0085356	FBgn0005642	36	promoter	FBtr0085356
chr3R	259450	259799	259624	FBtr0078944	FBgn0037249	28	promoter	FBtr0078944
chr3R	2822700	2822999	2822850	FBtr0081654	FBgn0000095	2100	intragenic	FBtr0081654
chr3R	2671250	2671899	2671574	FBtr0081657	FBgn0003339	2723	enhancer	CRMID_1708
chr3R	13947300	13947699	13947500	FBtr0083543	FBgn0003499	419	promoter	FBtr0083543
chr3R	12683300	12683849	12683574	FBtr0091600	FBgn0082171	1538	enhancer	CRMID_2526
chr3R	17387300	17387899	17387600	FBtr0084123	FBgn0002941	4596	enhancer	CARDIAC_3910
chr3R	18967650	18968099	18967874	FBtr0084404	FBgn0004644	7	promoter	FBtr0084404
chr3R	7476200	7476549	7476374	FBtr0299724	FBgn0259217	44	promoter	FBtr0299724
chr3R	18983550	18983749	18983650	FBtr0084402	FBgn0004395	58	promoter	FBtr0084402
chr3R	1485450	1485749	1485600	FBtr0078730	FBgn0037360	31	promoter	FBtr0078730
chr3R	12641400	12641749	12641574	FBtr0083388	FBgn0000014	13163	intragenic	FBtr0083388,FBtr0083387
chr3R	7519950	7520249	7520100	FBtr0082435	FBgn0037937	101	promoter	FBtr0082435
chr3R	9486900	9487399	9487150	FBtr0082805	FBgn0004587	62	promoter	FBtr0082805
chr3R	26607600	26607949	26607774	FBtr0085702	FBgn0004606	1205	enhancer	SVM-CRM_3418
chr3R	8837250	8837749	8837500	FBtr0082700	FBgn0020496	14	promoter	FBtr0082700
chr3R	13543950	13544349	13544150	FBtr0089581	FBgn0003013	91	promoter	FBtr0089581
chr3R	18958900	18959249	18959074	FBtr0084405	FBgn0051457	5368	intragenic	FBtr0084404,FBtr0100506
chr3R	18985050	18985249	18985150	FBtr0084401	FBgn0039058	112	promoter	FBtr0084401
chr3R	12229150	12229799	12229474	FBtr0083318	FBgn0003513	69	promoter	FBtr0083318
chr3R	6490700	6491049	6490874	FBtr0112500	FBgn0085333	8707	enhancer	CRMID_2053
chr3R	25527600	25527949	25527774	FBtr0085454	FBgn0039683	9246	intergenic	none
chr3R	11100800	11101099	11100950	FBtr0083126	FBgn0000283	23	promoter	FBtr0083126
chr3R	26734750	26735049	26734900	FBtr0089389	FBgn0020912	3709	enhancer	CRMID_3427
chr3R	12249050	12249349	12249200	FBtr0083317	FBgn0051497	1582	enhancer	CRMID_2473
chr3R	19037300	19037699	19037500	FBtr0084399	FBgn0011596	7744	intragenic	FBtr0084392
chr3R	7086850	7087199	7087024	FBtr0082358	FBgn0037891	17019	intergenic	none
chr3R	2629550	2629799	2629674	FBtr0091542	FBgn0082182	5582	intergenic	none
chr3R	7048300	7048649	7048474	FBtr0114332	FBgn0086056	88	promoter	FBtr0114332
chr3R	2504200	2504599	2504400	FBtr0081696	FBgn0002522	88	promoter	FBtr0081696
chr3R	16418700	16418999	16418850	FBtr0083912	FBgn0023097	34	promoter	FBtr0083912
chr3R	12487450	12487799	12487624	FBtr0083339	FBgn0051498	3002	intragenic	FBtr0083350
chr3R	7179200	7179549	7179374	FBtr0082407	FBgn0026064	3007	intergenic	none
chr3R	12239550	12239799	12239674	FBtr0083318	FBgn0003513	10269	enhancer	E1.6
chr3R	2636300	2636649	2636474	FBtr0081663	FBgn0046833	1178	enhancer	CRMID_1699
chr3R	20146100	20146349	20146224	FBtr0084604	FBgn0011785	1484	intragenic	FBtr0084604
chr3R	12795150	12795449	12795300	FBtr0083385	FBgn0000015	2658	enhancer	CRMID_2548
chr3R	16676100	16676399	16676250	FBtr0083969	FBgn0038834	20	promoter	FBtr0083969
chr3R	12569950	12570399	12570174	FBtr0083344	FBgn0020556	1934	enhancer	CRMID_2497
chr3R	3012550	3012849	3012700	FBtr0273270	FBgn0086372	18	promoter	FBtr0273270
chr3R	10416700	10416949	10416824	FBtr0082958	FBgn0020299	1360	intragenic	FBtr0112893
chr3R	2758550	2758799	2758674	FBtr0081646	FBgn0000095	112	promoter	FBtr0081646
chr3R	2567250	2568049	2567650	FBtr0089276	FBgn0051481	135	promoter	FBtr0089276
chr3R	20770600	20770799	20770700	FBtr0084799	FBgn0029157	46	promoter	FBtr0084799
chr3R	23089650	23089899	23089774	FBtr0085178	FBgn0010328	16	promoter	FBtr0085178
chr3R	20696050	20696649	20696350	FBtr0084728	FBgn0015625	267	promoter	FBtr0084728
chr3R	1833850	1834299	1834074	FBtr0078653	FBgn0003261	46	promoter	FBtr0078653
chr3R	12544150	12544449	12544300	FBtr0083350	FBgn0003944	16048	intragenic	FBtr0083350
chr3R	9702850	9703199	9703024	FBtr0082880	FBgn0008646	3123	enhancer	CRMID_2222
chr3R	25369000	25369349	25369174	FBtr0085441	FBgn0000492	12934	intergenic	none
chr3R	6308200	6308399	6308300	FBtr0082249	FBgn0037817	47779	intergenic	none
chr3R	7035800	7036099	7035950	FBtr0082344	FBgn0037874	24	promoter	FBtr0082344
chr3R	12778650	12778949	12778800	FBtr0083382	FBgn0000015	7428	enhancer	CRMID_2545
chr3R	5335650	5335899	5335774	FBtr0082123	FBgn0037701	283	promoter	FBtr0082123
chr3R	7041900	7042149	7042024	FBtr0082370	FBgn0086472	13	promoter	FBtr0082370
chr3R	14197150	14197449	14197300	FBtr0083585	FBgn0004618	1139	enhancer	CARDIAC_3632
chr3R	19032400	19032649	19032524	FBtr0084399	FBgn0011596	2768	intragenic	FBtr0084392
chr3R	20174350	20174649	20174500	FBtr0084631	FBgn0039186	6	promoter	FBtr0084631
chr3R	2641850	2642149	2642000	FBtr0081662	FBgn0051485	3060	intergenic	none
chr3R	5536650	5537049	5536850	FBtr0082086	FBgn0016792	11	promoter	FBtr0082086
chr3R	23407800	23408049	23407924	FBtr0085207	FBgn0027492	5	promoter	FBtr0085207
chr3R	16118650	16118899	16118774	FBtr0112787	FBgn0028386	212	promoter	FBtr0112787
chr3R	11863800	11864099	11863950	FBtr0083221	FBgn0003117	3839	enhancer	CARDIAC_3365
chr3R	17213350	17213599	17213474	FBtr0084087	FBgn0004862	1130	enhancer	CRMID_2810
chr3R	12517200	12517449	12517324	FBtr0083339	FBgn0051498	26698	enhancer	CRMID_2487
chr3R	9470650	9470899	9470774	FBtr0082857	FBgn0086897	1225	intragenic	FBtr0082855,FBtr0082857
chr3R	25518050	25518349	25518200	FBtr0085454	FBgn0039683	328	promoter	FBtr0085454
chr3R	12230050	12230249	12230150	FBtr0083318	FBgn0003513	745	intergenic	none
chr3R	8251550	8252049	8251800	FBtr0082595	FBgn0004103	161	promoter	FBtr0082595
chr3R	11791050	11791249	11791150	FBtr0083213	FBgn0038390	22	promoter	FBtr0083213
chr3R	9756100	9756299	9756200	FBtr0082879	FBgn0038188	12924	enhancer	CRMID_2231
chr3R	2858800	2859049	2858924	FBtr0081627	FBgn0024289	19132	enhancer	CRMID_1736
chr3R	13366100	13366349	13366224	FBtr0083456	FBgn0025571	80	promoter	FBtr0083456
chr3R	16672550	16672849	16672700	FBtr0083968	FBgn0038833	132	promoter	FBtr0083968
chr3R	19033000	19033199	19033100	FBtr0084399	FBgn0011596	3344	intragenic	FBtr0084392
chr3R	10133750	10133949	10133850	FBtr0082946	FBgn0003567	439	promoter	FBtr0082946
chr3R	2282750	2282949	2282850	FBtr0081728	FBgn0037446	25	promoter	FBtr0081728
chr3R	2675700	2675949	2675824	FBtr0081659	FBgn0003339	62	promoter	FBtr0081659
chr3R	24864750	24864949	24864850	FBtr0085359	FBgn0003093	45	promoter	FBtr0085359
chr3R	12628550	12628799	12628674	FBtr0083340	FBgn0015230	14642	enhancer	CRMID_2514
chr3R	10482000	10482199	10482100	FBtr0082975	FBgn0086686	677	intergenic	none
chr3R	24426300	24426449	24426374	FBtr0085302	FBgn0001215	266	promoter	FBtr0085302
chr3R	25397750	25398049	25397900	FBtr0085441	FBgn0000492	15792	intergenic	none
chr3R	17382800	17383049	17382924	FBtr0084123	FBgn0002941	80	promoter	FBtr0084123
chr3R	19019150	19019449	19019300	FBtr0084394	FBgn0000338	2424	enhancer	CRMID_2971
chr3R	632100	632299	632200	FBtr0078878	FBgn0037278	4755	intergenic	none
chr3R	20920300	20920699	20920500	FBtr0084771	FBgn0004898	330	promoter	FBtr0084771
chr3R	12763850	12764099	12763974	FBtr0083384	FBgn0000015	3676	enhancer	CRMID_2543
chr3R	17432400	17432649	17432524	FBtr0084121	FBgn0013984	12234	enhancer	CRMID_2846
chr3R	26101800	26101999	26101900	FBtr0085619	FBgn0010113	1755	enhancer	CRMID_3381
chr3R	7775300	7775499	7775400	FBtr0082481	FBgn0051211	1	promoter	FBtr0082481
chr3R	9471450	9471749	9471600	FBtr0082857	FBgn0086897	399	promoter	FBtr0082857
chr3R	12663400	12663599	12663500	FBtr0083387	FBgn0000014	7731	intergenic	none
chr3R	13994250	13994449	13994350	FBtr0290320	FBgn0042693	900	intragenic	FBtr0290320
chr3R	17285750	17285949	17285850	FBtr0084091	FBgn0011278	13808	enhancer	CARDIAC_3893
chr3R	24977650	24977799	24977724	FBtr0085410	FBgn0041588	212	promoter	FBtr0085410
chr3R	19685200	19685299	19685250	FBtr0084528	FBgn0004185	102	promoter	FBtr0084528
chr3R	2712150	2712349	2712250	FBtr0081625	FBgn0001077	22205	intergenic	none
chr3R	4111700	4111949	4111824	FBtr0081829	FBgn0037562	1836	enhancer	CRMID_1798
chr3R	26213550	26213949	26213750	FBtr0085632	FBgn0015222	96	promoter	FBtr0085632
chr3R	19653600	19653699	19653650	FBtr0084488	FBgn0004186	59	promoter	FBtr0084488
chr3R	2508950	2509199	2509074	FBtr0081688	FBgn0000552	1097	enhancer	CARDIAC_2434
chr3R	27045000	27045199	27045100	FBtr0085773	FBgn0039830	181	promoter	FBtr0085773
chr3R	16153650	16153799	16153724	FBtr0083899	FBgn0038787	8	promoter	FBtr0083899
chr3R	26170000	26170299	26170150	FBtr0085620	FBgn0010113	13431	intragenic	FBtr0085619
chr3R	3762500	3762699	3762600	FBtr0081758	FBgn0002542	16445	intragenic	FBtr0081760,FBtr0081761
chr3R	24393600	24393799	24393700	FBtr0085321	FBgn0000659	17105	intergenic	none
chr3R	2830300	2830449	2830374	FBtr0081654	FBgn0000095	5424	intergenic	none
chr3R	12905800	12905949	12905874	FBtr0083397	FBgn0038476	76	promoter	FBtr0083397
chr3R	4026550	4026699	4026624	FBtr0091780	FBgn0053779	3920	intergenic	none
chr3R	24889400	24889599	24889500	FBtr0085365	FBgn0039633	564	intergenic	none
chr3R	2747350	2747549	2747450	FBtr0081646	FBgn0000095	11112	intragenic	FBtr0081654,FBtr0081646
chr3R	17199300	17199399	17199350	FBtr0084074	FBgn0002781	3771	intragenic	FBtr0084074
chr3R	26887200	26887349	26887274	FBtr0085743	FBgn0002413	343	promoter	FBtr0085743
chr3R	8452350	8452499	8452424	FBtr0082671	FBgn0005671	999	intragenic	FBtr0082671,FBtr0082670
chr3R	176200	176499	176350	FBtr0078951	FBgn0001204	3978	intergenic	none
chr3R	2778900	2779049	2778974	FBtr0081646	FBgn0000095	20412	enhancer	CARDIAC_2473
chr3R	12620300	12620499	12620400	FBtr0083340	FBgn0015230	6368	intergenic	none
chr3R	26886550	26886799	26886674	FBtr0085744	FBgn0002413	179	promoter	FBtr0085744
chr3R	12184950	12185099	12185024	FBtr0083323	FBgn0038421	14	promoter	FBtr0083323
chr3R	1486000	1486149	1486074	FBtr0078714	FBgn0046222	284	promoter	FBtr0078714
chr3R	20545250	20545399	20545324	FBtr0084689	FBgn0004885	94	promoter	FBtr0084689
chr3R	6442600	6443149	6442874	FBtr0082255	FBgn0001235	2901	enhancer	CRMID_2042
chr3R	15176350	15176549	15176450	FBtr0083775	FBgn0038697	24021	intergenic	none
chr3R	12800400	12800599	12800500	FBtr0083366	FBgn0038458	439	promoter	FBtr0083366
chr3R	14061650	14061949	14061800	FBtr0083564	FBgn0011701	115	promoter	FBtr0083564
chr3R	2788900	2789049	2788974	FBtr0081646	FBgn0000095	30412	enhancer	CRMID_1728
chr3R	12744900	12745049	12744974	FBtr0083384	FBgn0000015	15324	intergenic	none
chr3R	3299300	3299499	3299400	FBtr0081559	FBgn0037504	96	promoter	FBtr0081559
chr3R	16981600	16981749	16981674	FBtr0084020	FBgn0025803	425	promoter	FBtr0084020
chr3R	25830550	25830749	25830650	FBtr0085552	FBgn0016685	144	promoter	FBtr0085552
chr3R	11158850	11158999	11158924	FBtr0083120	FBgn0013269	60	promoter	FBtr0083120
chr3R	2761350	2761999	2761674	FBtr0081646	FBgn0000095	3112	intragenic	FBtr0081654
chr3R	25868950	25869099	25869024	FBtr0085558	FBgn0003512	43	promoter	FBtr0085558
chr3R	13507950	13508349	13508150	FBtr0089417	FBgn0038535	84	promoter	FBtr0089417
chr3R	4646300	4646449	4646374	FBtr0081932	FBgn0037636	4	promoter	FBtr0081932
chr3R	27898250	27898399	27898324	FBtr0085876	FBgn0002645	4162	intergenic	none
chr3R	23267100	23267399	23267250	FBtr0085182	FBgn0039518	22660	enhancer	CRMID_3230
chr3R	12645100	12645449	12645274	FBtr0083388	FBgn0000014	9463	intragenic	FBtr0083388,FBtr0083387
chr3R	17202700	17202899	17202800	FBtr0084074	FBgn0002781	321	promoter	FBtr0084074
chr3R	17234200	17234349	17234274	FBtr0084090	FBgn0051438	574	intergenic	none
chr3R	12749400	12749599	12749500	FBtr0083384	FBgn0000015	10798	intergenic	none
chr3R	17191200	17191349	17191274	FBtr0084074	FBgn0002781	11847	intergenic	none
chr3R	12744050	12744199	12744124	FBtr0083384	FBgn0000015	16174	enhancer	CARDIAC_3503
chr3R	11815100	11815299	11815200	FBtr0100595	FBgn0003507	3278	enhancer	CRMID_2422
chr3R	25516900	25517099	25517000	FBtr0085454	FBgn0039683	1528	intergenic	none
chr3R	26589950	26590049	26590000	FBtr0085701	FBgn0004606	1647	intergenic	none
chr3R	19544100	19544299	19544200	FBtr0084472	FBgn0002922	121	promoter	FBtr0084472
chr3R	1414000	1414199	1414100	FBtr0078752	FBgn0037344	3	promoter	FBtr0078752
chr3R	11798900	11799099	11799000	FBtr0083238	FBgn0002783	369	promoter	FBtr0083238
chr3R	22692950	22693099	22693024	FBtr0085062	FBgn0001197	372	promoter	FBtr0085062
chr3R	7644700	7644849	7644774	FBtr0089917	FBgn0259139	19	promoter	FBtr0089917
chr3R	9509550	9509699	9509624	FBtr0082817	FBgn0024555	55	promoter	FBtr0082817
chr3R	22692500	22692649	22692574	FBtr0085095	FBgn0027889	45	promoter	FBtr0085095
chr3R	11619250	11619449	11619350	FBtr0083177	FBgn0038364	167	promoter	FBtr0083177
chr3R	5868550	5868699	5868624	FBtr0082208	FBgn0053208	81	promoter	FBtr0082208
chr3R	17010600	17010699	17010650	FBtr0084021	FBgn0025803	3939	intragenic	FBtr0084018,FBtr0084019,FBtr0084020,FBtr0112916,FBtr0112915
chr3R	7788750	7788849	7788800	FBtr0082483	FBgn0000147	51	promoter	FBtr0082483
chr3R	17305500	17305649	17305574	FBtr0084109	FBgn0038889	2472	intergenic	none
chr3R	4878150	4878299	4878224	FBtr0081970	FBgn0037659	15	promoter	FBtr0081970
chr3R	12597750	12597949	12597850	FBtr0083342	FBgn0020556	1061	enhancer	CRMID_2507
chr3R	7599450	7599599	7599524	FBtr0082533	FBgn0086910	2252	intragenic	FBtr0110877,FBtr0110876
chr3R	6682450	6682549	6682500	FBtr0082287	FBgn0037844	12	promoter	FBtr0082287
chr3R	6175750	6175899	6175824	FBtr0082237	FBgn0015396	81	promoter	FBtr0082237
chr3R	12692500	12692849	12692674	FBtr0091600	FBgn0082171	10638	intergenic	none
chr3R	629100	629249	629174	FBtr0078878	FBgn0037278	1729	enhancer	CRMID_1534
chr3R	913600	913949	913774	FBtr0078844	FBgn0010313	1366	enhancer	CRMID_1602
chr3R	12624550	12624699	12624624	FBtr0083340	FBgn0015230	10592	intergenic	none
chr3R	11798300	11798499	11798400	FBtr0083238	FBgn0002783	231	promoter	FBtr0083238
chr3R	12783550	12783699	12783624	FBtr0083382	FBgn0000015	2604	intragenic	FBtr0083385,FBtr0083382,FBtr0083381
chr3R	21707750	21707849	21707800	FBtr0084909	FBgn0039381	94	promoter	FBtr0084909
chr3R	2674350	2674499	2674424	FBtr0081657	FBgn0003339	127	promoter	FBtr0081657
chr3R	26099750	26099899	26099824	FBtr0085619	FBgn0010113	3831	intergenic	none
chr3R	26212650	26212799	26212724	FBtr0085622	FBgn0015221	829	intragenic	FBtr0085631,FBtr0085632
chr3R	17214300	17214449	17214374	FBtr0084087	FBgn0004862	230	promoter	FBtr0084087
chr3R	17301450	17301649	17301550	FBtr0084109	FBgn0038889	6496	intergenic	none
chr3R	27897050	27897349	27897200	FBtr0085876	FBgn0002645	3038	intergenic	none
chr3R	7415750	7415949	7415850	FBtr0082459	FBgn0037918	14	promoter	FBtr0082459
chr3R	26607250	26607399	26607324	FBtr0085702	FBgn0004606	1655	intragenic	FBtr0085701,FBtr0100269
chr3R	11818900	11818999	11818950	FBtr0083215	FBgn0003507	913	intragenic	FBtr0100595
chr3R	24165450	24165649	24165550	FBtr0085297	FBgn0039580	60	promoter	FBtr0085297
chr3R	25871850	25871999	25871924	FBtr0085592	FBgn0002626	44	promoter	FBtr0085592
chr3R	25598400	25598549	25598474	FBtr0099989	FBgn0001297	226	promoter	FBtr0099989
chr3R	26100550	26100699	26100624	FBtr0085619	FBgn0010113	3031	intergenic	none
chr3R	778350	778449	778400	FBtr0078849	FBgn0004436	6	promoter	FBtr0078849
chr3R	26634100	26634249	26634174	FBtr0085704	FBgn0027598	174	promoter	FBtr0085704
chr3R	1688100	1688199	1688150	FBtr0078661	FBgn0037391	17	promoter	FBtr0078661
chr3R	11835800	11835899	11835850	FBtr0083218	FBgn0038391	2142	intergenic	none
chr3R	16383350	16383449	16383400	FBtr0089482	FBgn0067783	3	promoter	FBtr0089482
chr3R	736150	736249	736200	FBtr0110958	FBgn0051536	77	promoter	FBtr0110958
chr3R	23344000	23344099	23344050	FBtr0085212	FBgn0039522	1071	intergenic	none
chr3R	12760050	12760199	12760124	FBtr0083384	FBgn0000015	174	promoter	FBtr0083384
chr3R	12782900	12782999	12782950	FBtr0083382	FBgn0000015	3278	intragenic	FBtr0083385,FBtr0083382,FBtr0083381
chr3R	16656300	16656399	16656350	FBtr0083991	FBgn0027493	13	promoter	FBtr0083991
chr3R	26888200	26888299	26888250	FBtr0085743	FBgn0002413	1319	enhancer	CRMID_3434
chr3R	11851600	11851699	11851650	FBtr0083220	FBgn0003117	168	promoter	FBtr0083220
chr3R	13431100	13431199	13431150	FBtr0083462	FBgn0038524	673	enhancer	CRMID_2578
chr3R	167050	167149	167100	FBtr0078952	FBgn0037236	1813	intergenic	none
chr3R	19873900	19873999	19873950	FBtr0084591	FBgn0005649	37	promoter	FBtr0084591
chr3R	9472600	9472699	9472650	FBtr0082798	FBgn0015778	36	promoter	FBtr0082798
chr3R	5454500	5454599	5454550	FBtr0082077	FBgn0037722	1508	intergenic	none
chr3R	12977450	12977549	12977500	FBtr0083410	FBgn0038491	87	promoter	FBtr0083410
chr3R	5456700	5456799	5456750	FBtr0082103	FBgn0005585	143	promoter	FBtr0082103
chr3R	27045400	27045499	27045450	FBtr0085772	FBgn0039830	93	promoter	FBtr0085772
chr3R	12167450	12167599	12167524	FBtr0083272	FBgn0040284	182	promoter	FBtr0083272
chr3R	19873300	19873399	19873350	FBtr0084535	FBgn0043455	161	promoter	FBtr0084535
chr3R	17259950	17260049	17260000	FBtr0084092	FBgn0008651	155	promoter	FBtr0084092
chr3R	5456350	5456449	5456400	FBtr0082103	FBgn0005585	207	promoter	FBtr0082103
chr3R	25045800	25045899	25045850	FBtr0085392	FBgn0029176	37	promoter	FBtr0085392
chr3R	2585350	2585449	2585400	FBtr0081664	FBgn0000166	201	promoter	FBtr0081664
chr3R	10540200	10540299	10540250	FBtr0100008	FBgn0053967	9728	intragenic	FBtr0100008
chr3R	12067050	12067149	12067100	FBtr0083258	FBgn0040071	1440	enhancer	CRMID_2452
chr3R	7774700	7774799	7774750	FBtr0082481	FBgn0051211	651	intergenic	none
chr3R	9471150	9471249	9471200	FBtr0082857	FBgn0086897	799	intragenic	FBtr0082855,FBtr0082857
chr3R	4510650	4510949	4510800	FBtr0081952	FBgn0053325	4748	enhancer	CRMID_1828
chr3R	18969150	18969449	18969300	FBtr0084404	FBgn0004644	1419	enhancer	CRMID_2966
chr3R	726950	727199	727074	FBtr0100159	FBgn0004913	5273	enhancer	CRMID_1562
chr3R	17336700	17336999	17336850	FBtr0084112	FBgn0038890	9812	intragenic	FBtr0084111
chr3R	12882000	12882599	12882300	FBtr0083394	FBgn0020493	1682	enhancer	Dad
chr3R	12211300	12211599	12211450	FBtr0289941	FBgn0038423	15195	intragenic	FBtr0083318
chr3R	10564900	10565099	10565000	FBtr0083018	FBgn0011217	1933	intragenic	FBtr0083018
chr3R	10727250	10727399	10727324	FBtr0083006	FBgn0038277	14	promoter	FBtr0083006
chr3R	12609100	12609349	12609224	FBtr0083340	FBgn0015230	4808	enhancer	CARDIAC_3472
chr3R	12736300	12736599	12736450	FBtr0083384	FBgn0000015	23848	enhancer	CRMID_2538
chr3R	1373450	1373599	1373524	FBtr0078762	FBgn0037336	34	promoter	FBtr0078762
chr3R	691100	691249	691174	FBtr0078836	FBgn0003002	12640	intragenic	FBtr0078836
chr3R	4156600	4156699	4156650	FBtr0111026	FBgn0003129	2864	enhancer	CRMID_1804
chr3R	938700	938799	938750	FBtr0078842	FBgn0037293	15059	intergenic	none
chr3R	12490850	12491049	12490950	FBtr0083339	FBgn0051498	324	promoter	FBtr0083339
chr3R	18864200	18864349	18864274	FBtr0084362	FBgn0039040	3045	enhancer	CRMID_2954
chr3R	12724650	12724799	12724724	FBtr0083364	FBgn0015350	19275	intergenic	none
chr3R	24460850	24460949	24460900	FBtr0085319	FBgn0039590	115	promoter	FBtr0085319
chr3R	17202050	17202199	17202124	FBtr0084074	FBgn0002781	997	intragenic	FBtr0084074
chr3R	16422050	16422149	16422100	FBtr0083912	FBgn0023097	3216	intragenic	FBtr0083912
chr3R	7589250	7589399	7589324	FBtr0082534	FBgn0017581	855	intragenic	FBtr0082534
chr3R	12639100	12639199	12639150	FBtr0083388	FBgn0000014	15587	enhancer	CRMID_2517
chr3R	676800	676999	676900	FBtr0078836	FBgn0003002	1634	intergenic	none
chr3R	1289200	1289299	1289250	FBtr0078770	FBgn0037327	1222	intragenic	FBtr0078770
chr3R	23089250	23089349	23089300	FBtr0085178	FBgn0010328	458	promoter	FBtr0085178
chr3R	20412400	20412499	20412450	FBtr0111012	FBgn0083077	1066	enhancer	CRMID_3080
chr3R	11839500	11839599	11839550	FBtr0083218	FBgn0038391	1558	intragenic	FBtr0083218
chr3R	26912150	26912249	26912200	FBtr0085741	FBgn0039816	10840	intergenic	none
chr3R	5062050	5062149	5062100	FBtr0081992	FBgn0003165	643	intragenic	FBtr0081992,FBtr0081991,FBtr0081990
chr3R	2594100	2594199	2594150	FBtr0081619	FBgn0000071	5023	intergenic	none
chr3R	8106600	8106699	8106650	FBtr0082563	FBgn0003651	181	promoter	FBtr0082563
chr3R	23407400	23407499	23407450	FBtr0085209	FBgn0027492	453	promoter	FBtr0085209
chr3R	3788600	3788749	3788674	FBtr0081761	FBgn0000504	166	promoter	FBtr0081761
chr3R	7445600	7445699	7445650	FBtr0082456	FBgn0051363	6	promoter	FBtr0082456
chr3R	12257500	12257649	12257574	FBtr0083285	FBgn0051282	87	promoter	FBtr0083285
chr3R	1833350	1833449	1833400	FBtr0078654	FBgn0003261	73	promoter	FBtr0078654
chrX	8699700	8700249	8699974	FBtr0071279	FBgn0026411	166	promoter	FBtr0071279
chrX	17661900	17662649	17662274	FBtr0074460	FBgn0024184	1141	enhancer	CRMID_7794
chrX	19439900	19441049	19440474	FBtr0074778	FBgn0052532	1041	intragenic	FBtr0074778
chrX	5473450	5473949	5473700	FBtr0070781	FBgn0029775	14605	intergenic	none
chrX	8544600	8545249	8544924	FBtr0089650	FBgn0004102	241	promoter	FBtr0089650
chrX	4305250	4305849	4305550	FBtr0070672	FBgn0000179	1338	enhancer	CRMID_6979
chrX	5801950	5802399	5802174	FBtr0070826	FBgn0029822	17	promoter	FBtr0070826
chrX	5454400	5455049	5454724	FBtr0100024	FBgn0053980	508	enhancer	CRMID_7028
chrX	17291100	17291499	17291300	FBtr0074430	FBgn0011758	233	promoter	FBtr0074430
chrX	5487850	5488349	5488100	FBtr0070781	FBgn0029775	205	promoter	FBtr0070781
chrX	482900	483399	483150	FBtr0070110	FBgn0003986	1924	intragenic	FBtr0110929
chrX	20564750	20565499	20565124	FBtr0077279	FBgn0003300	343	promoter	FBtr0077279
chrX	8700550	8700949	8700750	FBtr0071279	FBgn0026411	942	enhancer	CARDIAC_10159
chrX	2017150	2018799	2017974	FBtr0112843	FBgn0004860	810	intergenic	none
chrX	4318950	4319449	4319200	FBtr0070672	FBgn0000179	12312	enhancer	CRMID_6984
chrX	9623050	9623599	9623324	FBtr0071381	FBgn0020378	383	promoter	FBtr0071381
chrX	20514250	20514749	20514500	FBtr0077276	FBgn0031126	14310	intergenic	none
chrX	18203300	18203799	18203550	FBtr0112847	FBgn0004956	529	enhancer	CARDIAC_11022
chrX	8651800	8652349	8652074	FBtr0071251	FBgn0030063	37485	intragenic	FBtr0071279
chrX	17208150	17208599	17208374	FBtr0074429	FBgn0004854	239	promoter	FBtr0074429
chrX	7011550	7011999	7011774	FBtr0071017	FBgn0027342	7449	enhancer	CRMID_7149
chrX	2019500	2019899	2019700	FBtr0112843	FBgn0004860	2536	enhancer	CRMID_6803
chrX	8518850	8519249	8519050	FBtr0071228	FBgn0030054	18715	enhancer	CRMID_7281
chrX	13888800	13889499	13889150	FBtr0073855	FBgn0000173	1236	enhancer	CRMID_7559
chrX	2034550	2034899	2034724	FBtr0070381	FBgn0023507	796	intergenic	none
chrX	2030750	2032199	2031474	FBtr0070432	FBgn0004861	896	intergenic	none
chrX	2322750	2323299	2323024	FBtr0070460	FBgn0001150	28	promoter	FBtr0070460
chrX	17207250	17207749	17207500	FBtr0074429	FBgn0004854	1113	intergenic	none
chrX	16110750	16111949	16111350	FBtr0074250	FBgn0000459	583	intergenic	none
chrX	10748800	10749099	10748950	FBtr0073410	FBgn0030241	43	promoter	FBtr0073410
chrX	17683350	17683949	17683650	FBtr0074461	FBgn0026058	1432	enhancer	CARDIAC_10976
chrX	4402450	4402799	4402624	FBtr0070673	FBgn0040910	7022	intergenic	none
chrX	2328900	2329299	2329100	FBtr0070460	FBgn0001150	6104	enhancer	CRMID_6851
chrX	5206050	5206449	5206250	FBtr0070749	FBgn0011761	155	promoter	FBtr0070749
chrX	7004800	7005249	7005024	FBtr0071017	FBgn0027342	699	intergenic	none
chrX	9587700	9588299	9588000	FBtr0071379	FBgn0000233	220	promoter	FBtr0071379
chrX	690700	691099	690900	FBtr0070140	FBgn0025621	3700	intergenic	none
chrX	7952400	7952799	7952600	FBtr0071122	FBgn0004656	1881	enhancer	CRMID_7240
chrX	3028650	3028949	3028800	FBtr0070507	FBgn0004647	104	promoter	FBtr0070507
chrX	4356000	4356299	4356150	FBtr0070672	FBgn0000179	49262	intragenic	FBtr0070672
chrX	1377100	1377449	1377274	FBtr0070289	FBgn0003517	172	promoter	FBtr0070289
chrX	13053400	13053649	13053524	FBtr0073741	FBgn0025463	87	promoter	FBtr0073741
chrX	653100	653499	653300	FBtr0070135	FBgn0040382	327	promoter	FBtr0070135
chrX	5894750	5895499	5895124	FBtr0070891	FBgn0027546	294	promoter	FBtr0070891
chrX	4320600	4321199	4320900	FBtr0070672	FBgn0000179	14012	enhancer	CARDIAC_9657
chrX	6240900	6241249	6241074	FBtr0070905	FBgn0029867	61	promoter	FBtr0070905
chrX	484400	484949	484674	FBtr0070110	FBgn0003986	400	promoter	FBtr0070110
chrX	549100	549399	549250	FBtr0070151	FBgn0025639	825	intragenic	FBtr0070151
chrX	12167050	12167299	12167174	FBtr0073633	FBgn0052655	37412	intragenic	FBtr0299860,FBtr0299858
chrX	10716800	10717149	10716974	FBtr0073413	FBgn0030235	159	promoter	FBtr0073413
chrX	2032550	2032899	2032724	FBtr0070432	FBgn0004861	2146	intergenic	none
chrX	4490600	4490899	4490750	FBtr0070680	FBgn0003053	20851	enhancer	CRMID_6987
chrX	17658950	17659249	17659100	FBtr0074460	FBgn0024184	4315	enhancer	CARDIAC_10974
chrX	4317800	4318099	4317950	FBtr0070672	FBgn0000179	11062	enhancer	CRMID_6982
chrX	8530900	8531199	8531050	FBtr0089650	FBgn0004102	13633	enhancer	CRMID_7282
chrX	4510750	4510999	4510874	FBtr0070680	FBgn0003053	727	enhancer	CRMID_6990
chrX	17596800	17597149	17596974	FBtr0074476	FBgn0030863	20	promoter	FBtr0074476
chrX	8679700	8679999	8679850	FBtr0071279	FBgn0026411	19958	intragenic	FBtr0071279
chrX	6428100	6428399	6428250	FBtr0070914	FBgn0000524	208	promoter	FBtr0070914
chrX	16044650	16044949	16044800	FBtr0074251	FBgn0042650	27573	enhancer	CRMID_7658
chrX	12557500	12557799	12557650	FBtr0100004	FBgn0053963	4156	enhancer	CRMID_7472
chrX	4983850	4984099	4983974	FBtr0110993	FBgn0086911	4109	intragenic	FBtr0110993
chrX	13290700	13290999	13290850	FBtr0073777	FBgn0030482	75	promoter	FBtr0073777
chrX	13278850	13279049	13278950	FBtr0073790	FBgn0030479	44	promoter	FBtr0073790
chrX	9586700	9586949	9586824	FBtr0071379	FBgn0000233	1396	enhancer	CRMID_7336
chrX	16214100	16214549	16214324	FBtr0074238	FBgn0004432	121	promoter	FBtr0074238
chrX	16043050	16043349	16043200	FBtr0074251	FBgn0042650	25973	enhancer	CRMID_7657
chrX	7056600	7056849	7056724	FBtr0071016	FBgn0047092	12841	intergenic	none
chrX	7521050	7521599	7521324	FBtr0071069	FBgn0004198	4934	enhancer	CRMID_7209
chrX	440650	440949	440800	FBtr0070109	FBgn0000108	15149	enhancer	CRMID_6668
chrX	7954950	7955199	7955074	FBtr0071121	FBgn0004656	111	promoter	FBtr0071121
chrX	20560250	20560599	20560424	FBtr0077279	FBgn0003300	5043	intergenic	none
chrX	13676000	13676249	13676124	FBtr0073838	FBgn0030521	90	promoter	FBtr0073838
chrX	21244950	21245249	21245100	FBtr0077206	FBgn0003423	267	promoter	FBtr0077206
chrX	4448800	4448999	4448900	FBtr0070698	FBgn0029715	522	intergenic	none
chrX	8570700	8570899	8570800	FBtr0071221	FBgn0030055	295	promoter	FBtr0071221
chrX	13890000	13890199	13890100	FBtr0073855	FBgn0000173	286	promoter	FBtr0073855
chrX	8349100	8349349	8349224	FBtr0071244	FBgn0021767	897	intergenic	none
chrX	12832100	12832449	12832274	FBtr0113493	FBgn0086675	293	promoter	FBtr0113493
chrX	9049900	9050399	9050150	FBtr0071347	FBgn0004828	504	intragenic	FBtr0071345
chrX	17684150	17684449	17684300	FBtr0074461	FBgn0026058	782	intergenic	none
chrX	11030300	11030699	11030500	FBtr0073478	FBgn0030268	10	promoter	FBtr0073478
chrX	1955300	1955499	1955400	FBtr0070340	FBgn0025625	548	intragenic	FBtr0070340
chrX	5458550	5458799	5458674	FBtr0100024	FBgn0053980	4458	intergenic	none
chrX	7053200	7053849	7053524	FBtr0071016	FBgn0047092	9641	intergenic	none
chrX	11030950	11031199	11031074	FBtr0073475	FBgn0030268	18	promoter	FBtr0073475
chrX	4424000	4424199	4424100	FBtr0070674	FBgn0029708	163	promoter	FBtr0070674
chrX	4511250	4511699	4511474	FBtr0070680	FBgn0003053	127	promoter	FBtr0070680
chrX	1904050	1904449	1904250	FBtr0070347	FBgn0023545	874	enhancer	CRMID_6780
chrX	19390950	19391149	19391050	FBtr0074714	FBgn0027621	338	promoter	FBtr0074714
chrX	7180150	7180399	7180274	FBtr0089712	FBgn0029941	48	promoter	FBtr0089712
chrX	5455800	5455949	5455874	FBtr0100024	FBgn0053980	1658	intergenic	none
chrX	20559150	20559349	20559250	FBtr0077279	FBgn0003300	6217	intergenic	none
chrX	1236000	1236149	1236074	FBtr0070210	FBgn0024362	43	promoter	FBtr0070210
chrX	2337950	2338099	2338024	FBtr0070459	FBgn0003714	15	promoter	FBtr0070459
chrX	9043300	9043499	9043400	FBtr0071300	FBgn0030093	43	promoter	FBtr0071300
chrX	5314600	5314999	5314800	FBtr0070794	FBgn0029764	96	promoter	FBtr0070794
chrX	6747500	6747699	6747600	FBtr0071040	FBgn0029915	944	enhancer	CRMID_7114
chrX	7957550	7957699	7957624	FBtr0071105	FBgn0004657	1945	intragenic	FBtr0071105
chrX	20561550	20561849	20561700	FBtr0077279	FBgn0003300	3767	enhancer	CRMID_7956
chrX	5632000	5632199	5632100	FBtr0070843	FBgn0052758	28	promoter	FBtr0070843
chrX	1130700	1130849	1130774	FBtr0070248	FBgn0026875	108	promoter	FBtr0070248
chrX	481750	482049	481900	FBtr0070110	FBgn0003986	3174	intragenic	FBtr0110929
chrX	12547700	12547849	12547774	FBtr0073680	FBgn0015024	41	promoter	FBtr0073680
chrX	15344100	15344399	15344250	FBtr0074030	FBgn0014455	44	promoter	FBtr0074030
chrX	4314200	4314399	4314300	FBtr0070672	FBgn0000179	7412	enhancer	CARDIAC_9654
chrX	15356650	15356749	15356700	FBtr0074032	FBgn0030641	44	promoter	FBtr0074032
chrX	7852950	7853099	7853024	FBtr0071126	FBgn0003656	221	promoter	FBtr0071126
chrX	17696500	17696699	17696600	FBtr0074461	FBgn0026058	11518	intragenic	FBtr0074461
chrX	9178050	9178199	9178124	FBtr0112814	FBgn0002576	557	intergenic	none
chrX	20381700	20381849	20381774	FBtr0077312	FBgn0031119	799	intergenic	none
chrX	18264800	18264999	18264900	FBtr0074557	FBgn0014467	535	intragenic	FBtr0112878,FBtr0074554
chrX	4500600	4500749	4500674	FBtr0070680	FBgn0003053	10927	intergenic	none
chrX	10635900	10636049	10635974	FBtr0071496	FBgn0003204	2564	enhancer	CRMID_7372
chrX	17721550	17721699	17721624	FBtr0074473	FBgn0030869	236	promoter	FBtr0074473
chrX	3598350	3598499	3598424	FBtr0070580	FBgn0023215	6140	intergenic	none
chrX	18206850	18207099	18206974	FBtr0074580	FBgn0030912	3208	intergenic	none
chrX	7950750	7950899	7950824	FBtr0071122	FBgn0004656	105	promoter	FBtr0071122
chrX	659050	659249	659150	FBtr0070148	FBgn0015288	22	promoter	FBtr0070148
chrX	5907200	5907599	5907400	FBtr0070890	FBgn0029003	189	promoter	FBtr0070890
chrX	17262700	17262899	17262800	FBtr0074430	FBgn0011758	28733	intergenic	none
chrX	8724400	8724499	8724450	FBtr0071252	FBgn0052710	11196	enhancer	CRMID_7296
chrX	4000050	4000199	4000124	FBtr0070640	FBgn0026084	23	promoter	FBtr0070640
chrX	17239950	17240099	17240024	FBtr0074429	FBgn0004854	31411	intergenic	none
chrX	3673700	3673999	3673850	FBtr0112681	FBgn0086899	325	promoter	FBtr0112681
chrX	523350	523549	523450	FBtr0070156	FBgn0002579	8	promoter	FBtr0070156
chrX	18481400	18481549	18481474	FBtr0074598	FBgn0000242	21105	intergenic	none
chrX	7262450	7262549	7262500	FBtr0071054	FBgn0029947	9672	intergenic	none
chrX	16589750	16589949	16589850	FBtr0074320	FBgn0030778	314	promoter	FBtr0074320
chrX	20988050	20988199	20988124	FBtr0077250	FBgn0031161	61	promoter	FBtr0077250
chrX	4402150	4402249	4402200	FBtr0070673	FBgn0040910	7446	enhancer	CRMID_6985
chrX	8800900	8800999	8800950	FBtr0071267	FBgn0011586	673	intergenic	none
chrX	11474250	11474399	11474324	FBtr0073516	FBgn0002948	526	intragenic	FBtr0073515
chrX	9638400	9638599	9638500	FBtr0273354	FBgn0020378	14321	intragenic	FBtr0071381,FBtr0273354
chrX	19502150	19502249	19502200	FBtr0074734	FBgn0031037	3010	intragenic	FBtr0074734
chrX	7146600	7146699	7146650	FBtr0071046	FBgn0029940	14286	enhancer	CARDIAC_9948
chrX	4578500	4578649	4578574	FBtr0070685	FBgn0022768	2330	enhancer	CRMID_6997
chrX	17316150	17316249	17316200	FBtr0074440	FBgn0027602	12	promoter	FBtr0074440
chrX	2164750	2164899	2164824	FBtr0070412	FBgn0023528	35	promoter	FBtr0070412
chrX	1847100	1847199	1847150	FBtr0070322	FBgn0026087	10375	intragenic	FBtr0070322
chrX	16534750	16534899	16534824	FBtr0074314	FBgn0030766	113	promoter	FBtr0074314
chrX	15656850	15656999	15656924	FBtr0112987	FBgn0030687	111	promoter	FBtr0112987
chrX	2518750	2518849	2518800	FBtr0070444	FBgn0040333	192	promoter	FBtr0070444
chrX	16862700	16862799	16862750	FBtr0074415	FBgn0030809	68	promoter	FBtr0074415
chrX	416350	416449	416400	FBtr0114366	FBgn0000570	859	intragenic	FBtr0070088,FBtr0114366
chrX	9177150	9177249	9177200	FBtr0071326	FBgn0040236	68	promoter	FBtr0071326
chrX	14474500	14474599	14474550	FBtr0073930	FBgn0030571	90	promoter	FBtr0073930
chrX	16504650	16504749	16504700	FBtr0074285	FBgn0025743	44	promoter	FBtr0074285
chrX	18161000	18161199	18161100	FBtr0074582	FBgn0030908	5982	intergenic	none
chrX	8122150	8122249	8122200	FBtr0089975	FBgn0243505	2446	intragenic	FBtr0100376,FBtr0100375,FBtr0089978,FBtr0089974,FBtr0111034
chrX	5795900	5796049	5795974	FBtr0070823	FBgn0000042	38	promoter	FBtr0070823
chrX	16041650	16042099	16041874	FBtr0074251	FBgn0042650	24647	enhancer	CRMID_7656
chrX	920600	920699	920650	FBtr0070183	FBgn0040351	86	promoter	FBtr0070183
chrX	16342700	16343049	16342874	FBtr0074281	FBgn0010256	165	promoter	FBtr0074281
chrX	12820200	12820349	12820274	FBtr0113493	FBgn0086675	12293	enhancer	CARDIAC_10528
chrX	14141650	14141749	14141700	FBtr0073907	FBgn0002873	175	promoter	FBtr0073907
chrX	21216250	21216349	21216300	FBtr0077193	FBgn0015379	106	promoter	FBtr0077193
chrX	9583500	9583649	9583574	FBtr0071379	FBgn0000233	4646	enhancer	CARDIAC_10260
chrX	15250450	15250549	15250500	FBtr0074017	FBgn0003132	4594	intragenic	FBtr0290064
chrX	550000	550099	550050	FBtr0070151	FBgn0025639	25	promoter	FBtr0070151
chrX	16316250	16316349	16316300	FBtr0074302	FBgn0030749	51	promoter	FBtr0074302
chrX	7186300	7186399	7186350	FBtr0071066	FBgn0025549	1013	enhancer	CRMID_7166
chrX	8534800	8535049	8534924	FBtr0089650	FBgn0004102	9759	intragenic	FBtr0089650
chrX	17281150	17281399	17281274	FBtr0074430	FBgn0011758	10259	intergenic	none
chrX	9578800	9578999	9578900	FBtr0071401	FBgn0030150	1195	intergenic	none
chrX	19429200	19429549	19429374	FBtr0074779	FBgn0031026	3720	intragenic	FBtr0074778
chrX	17652250	17652499	17652374	FBtr0074460	FBgn0024184	11041	intergenic	none
chrX	12559250	12559599	12559424	FBtr0100004	FBgn0053963	5930	enhancer	CRMID_7474
chrX	8983450	8983599	8983524	FBtr0071289	FBgn0030086	21	promoter	FBtr0071289
chrX	7199700	7199849	7199774	FBtr0071048	FBgn0024250	2199	intergenic	none
chrX	16125800	16125999	16125900	FBtr0074250	FBgn0000459	15133	intergenic	none
chrX	2326850	2327049	2326950	FBtr0070460	FBgn0001150	3954	intergenic	none
chrX	5889850	5889999	5889924	FBtr0070891	FBgn0027546	4906	intergenic	none
chrX	8530450	8530599	8530524	FBtr0089650	FBgn0004102	14159	intragenic	FBtr0089650
chrX	5664900	5665099	5665000	FBtr0070836	FBgn0029804	188	promoter	FBtr0070836
chrX	10717350	10717549	10717450	FBtr0073413	FBgn0030235	635	intergenic	none
chrX	1988150	1988249	1988200	FBtr0070378	FBgn0000382	68	promoter	FBtr0070378
chrX	1406900	1407049	1406974	FBtr0070260	FBgn0025394	117	promoter	FBtr0070260
chrX	1904650	1904799	1904724	FBtr0070347	FBgn0023545	1348	intergenic	none
chrX	11049000	11049149	11049074	FBtr0073442	FBgn0030276	641	intragenic	FBtr0073442
chrX	10496500	10496649	10496574	FBtr0071510	FBgn0030218	173	promoter	FBtr0071510
chrX	15214050	15214199	15214124	FBtr0074005	FBgn0004924	600	intragenic	FBtr0074005
chrX	7083600	7083849	7083724	FBtr0112957	FBgn0029939	3384	enhancer	CRMID_7159
chrX	4484000	4484399	4484200	FBtr0070697	FBgn0029717	18286	enhancer	CARDIAC_9674
chrX	8349650	8349749	8349700	FBtr0071244	FBgn0021767	1373	intergenic	none
chrX	8551200	8551349	8551274	FBtr0089650	FBgn0004102	6591	intergenic	none
chrX	5492900	5493099	5493000	FBtr0070781	FBgn0029775	4695	enhancer	CRMID_7032
chrX	16861600	16861699	16861650	FBtr0074415	FBgn0030809	1032	intragenic	FBtr0074415
chrX	10366800	10366949	10366874	FBtr0071461	FBgn0030205	723	intragenic	FBtr0071461,FBtr0071460
chrX	16971950	16972099	16972024	FBtr0074412	FBgn0030812	111	promoter	FBtr0074412
chrX	6418400	6418499	6418450	FBtr0070912	FBgn0029873	55	promoter	FBtr0070912
chrX	20628100	20628249	20628174	FBtr0077292	FBgn0031130	11198	intergenic	none
chrX	417200	417299	417250	FBtr0114366	FBgn0000570	9	promoter	FBtr0114366
chr2R	4536750	4537199	4536974	FBtr0089427	FBgn0003892	165	promoter	FBtr0089427
chr2R	7416900	7417349	7417124	FBtr0088095	FBgn0000577	1409	enhancer	CRMID_472
chr2R	8771750	8772249	8772000	FBtr0087785	FBgn0003975	207	promoter	FBtr0087785
chr2R	3305900	3306399	3306150	FBtr0088970	FBgn0003460	386	promoter	FBtr0088970
chr2R	3906250	3906799	3906524	FBtr0088867	FBgn0033250	5265	enhancer	CRMID_189
chr2R	18747600	18748099	18747850	FBtr0071909	FBgn0001263	1533	intergenic	none
chr2R	18933600	18933999	18933800	FBtr0100130	FBgn0003900	48	promoter	FBtr0100130
chr2R	14244700	14245299	14245000	FBtr0086729	FBgn0034328	25737	intergenic	none
chr2R	14144850	14145599	14145224	FBtr0086768	FBgn0003022	19474	intergenic	none
chr2R	1614250	1614699	1614474	FBtr0086058	FBgn0000099	139	promoter	FBtr0086058
chr2R	8056000	8056349	8056174	FBtr0087986	FBgn0023167	56	promoter	FBtr0087986
chr2R	7415350	7416099	7415724	FBtr0088095	FBgn0000577	9	promoter	FBtr0088095
chr2R	3918250	3918799	3918524	FBtr0088865	FBgn0025360	613	enhancer	CRMID_191
chr2R	7779900	7780599	7780250	FBtr0088037	FBgn0015543	377	promoter	FBtr0088037
chr2R	16790950	16791299	16791124	FBtr0290289	FBgn0015524	224	promoter	FBtr0290289
chr2R	10061000	10061599	10061300	FBtr0087526	FBgn0000289	118	promoter	FBtr0087526
chr2R	3306600	3306999	3306800	FBtr0088970	FBgn0003460	264	promoter	FBtr0088970
chr2R	5866350	5866949	5866650	FBtr0088390	FBgn0000606	95	promoter	FBtr0088390
chr2R	2543750	2544049	2543900	FBtr0086147	FBgn0033081	55	promoter	FBtr0086147
chr2R	20949150	20949549	20949350	FBtr0072444	FBgn0001148	152	promoter	FBtr0072444
chr2R	9711700	9712249	9711974	FBtr0087648	FBgn0000662	60	promoter	FBtr0087648
chr2R	12402250	12402749	12402500	FBtr0087090	FBgn0011260	1210	enhancer	CRMID_868
chr2R	7339300	7340399	7339850	FBtr0088139	FBgn0000581	129	promoter	FBtr0088139
chr2R	15162650	15163199	15162924	FBtr0086512	FBgn0003254	306	promoter	FBtr0086512
chr2R	5465350	5465649	5465500	FBtr0112674	FBgn0085436	20	promoter	FBtr0112674
chr2R	18755100	18755499	18755300	FBtr0071898	FBgn0004896	1257	intragenic	FBtr0071898
chr2R	5082400	5082749	5082574	FBtr0088586	FBgn0015561	144	promoter	FBtr0088586
chr2R	20062250	20062599	20062424	FBtr0100213	FBgn0023184	177	promoter	FBtr0100213
chr2R	7453000	7453449	7453224	FBtr0088094	FBgn0033636	16916	enhancer	CRMID_477
chr2R	20701100	20701549	20701324	FBtr0072378	FBgn0000157	1028	enhancer	CARDIAC_2102
chr2R	8803850	8804149	8804000	FBtr0100672	FBgn0010488	499	promoter	FBtr0100672
chr2R	2629200	2629449	2629324	FBtr0086125	FBgn0028579	47	promoter	FBtr0086125
chr2R	7872850	7873049	7872950	FBtr0088046	FBgn0011704	2	promoter	FBtr0088046
chr2R	3916900	3917199	3917050	FBtr0088865	FBgn0025360	2087	intergenic	none
chr2R	15153500	15153799	15153650	FBtr0086511	FBgn0034423	6232	enhancer	CRMID_1069
chr2R	7362900	7363249	7363074	FBtr0088070	FBgn0001269	135	promoter	FBtr0088070
chr2R	18823850	18824399	18824124	FBtr0071994	FBgn0034802	329	promoter	FBtr0071994
chr2R	5825050	5825349	5825200	FBtr0088443	FBgn0011656	8098	enhancer	Mef2_II-E,Mef2_-9117/-8079
chr2R	7356950	7357299	7357124	FBtr0088068	FBgn0001269	4845	enhancer	CRMID_466
chr2R	8056550	8056849	8056700	FBtr0087986	FBgn0023167	470	promoter	FBtr0087986
chr2R	4801900	4802199	4802050	FBtr0088651	FBgn0002552	18	promoter	FBtr0088651
chr2R	19794700	19794949	19794824	FBtr0072219	FBgn0015268	13	promoter	FBtr0072219
chr2R	11735550	11735749	11735650	FBtr0087287	FBgn0034046	460	promoter	FBtr0087287
chr2R	8927950	8928249	8928100	FBtr0087797	FBgn0033788	6693	intergenic	none
chr2R	18129350	18129899	18129624	FBtr0071775	FBgn0020307	1843	enhancer	CARDIAC_1823
chr2R	18825150	18825349	18825250	FBtr0071951	FBgn0034803	449	promoter	FBtr0071951
chr2R	4019000	4019249	4019124	FBtr0088785	FBgn0005648	207	promoter	FBtr0088785
chr2R	6978550	6978799	6978674	FBtr0088210	FBgn0040765	8834	intragenic	FBtr0088210
chr2R	17210950	17211299	17211124	FBtr0071614	FBgn0050394	68	promoter	FBtr0071614
chr2R	14197100	14197399	14197250	FBtr0086763	FBgn0040737	2076	intergenic	none
chr2R	8929000	8929299	8929150	FBtr0087797	FBgn0033788	5643	intergenic	none
chr2R	7448550	7448849	7448700	FBtr0088094	FBgn0033636	21440	enhancer	CRMID_476
chr2R	16794800	16795249	16795024	FBtr0071517	FBgn0034560	2184	enhancer	CRMID_1180
chr2R	17601000	17601249	17601124	FBtr0071709	FBgn0004362	289	promoter	FBtr0071709
chr2R	11216700	11216999	11216850	FBtr0087389	FBgn0034011	1080	enhancer	CARDIAC_1127
chr2R	5003950	5004199	5004074	FBtr0088574	FBgn0003612	17	promoter	FBtr0088574
chr2R	7460900	7461099	7461000	FBtr0088094	FBgn0033636	9140	intergenic	none
chr2R	2550550	2550849	2550700	FBtr0086111	FBgn0000054	927	intragenic	FBtr0086111
chr2R	16848400	16848749	16848574	FBtr0071556	FBgn0008636	160	promoter	FBtr0071556
chr2R	13644550	13644899	13644724	FBtr0089547	FBgn0022740	197	promoter	FBtr0089547
chr2R	16214650	16214899	16214774	FBtr0086283	FBgn0034504	3	promoter	FBtr0086283
chr2R	9370550	9370849	9370700	FBtr0087702	FBgn0000119	23	promoter	FBtr0087702
chr2R	20732250	20732649	20732450	FBtr0072380	FBgn0035070	4048	enhancer	CRMID_1463
chr2R	14044050	14044399	14044224	FBtr0086779	FBgn0022238	171	promoter	FBtr0086779
chr2R	4145750	4145999	4145874	FBtr0088795	FBgn0050369	961	enhancer	CARDIAC_292
chr2R	13480250	13480449	13480350	FBtr0086833	FBgn0029006	32	promoter	FBtr0086833
chr2R	8906600	8906949	8906774	FBtr0087793	FBgn0008654	22147	enhancer	CRMID_602
chr2R	12743850	12744149	12744000	FBtr0100437	FBgn0026533	128	promoter	FBtr0100437
chr2R	10345600	10345949	10345774	FBtr0113081	FBgn0033939	466	promoter	FBtr0113081
chr2R	7037450	7037649	7037550	FBtr0088205	FBgn0033581	11	promoter	FBtr0088205
chr2R	3850050	3850299	3850174	FBtr0088858	FBgn0027548	184	promoter	FBtr0088858
chr2R	7439550	7439849	7439700	FBtr0088095	FBgn0000577	23985	intergenic	none
chr2R	12471400	12471599	12471500	FBtr0087106	FBgn0003274	2098	enhancer	CRMID_877
chr2R	8791850	8792299	8792074	FBtr0100672	FBgn0010488	11427	enhancer	CARDIAC_826
chr2R	2549300	2549549	2549424	FBtr0086146	FBgn0033083	199	promoter	FBtr0086146
chr2R	7445000	7445199	7445100	FBtr0088094	FBgn0033636	25040	intergenic	none
chr2R	9390250	9390499	9390374	FBtr0087695	FBgn0004638	32	promoter	FBtr0087695
chr2R	20856950	20857149	20857050	FBtr0072405	FBgn0002607	20	promoter	FBtr0072405
chr2R	13709800	13710049	13709924	FBtr0299701	FBgn0259211	1145	enhancer	CRMID_973
chr2R	20289800	20290049	20289924	FBtr0072366	FBgn0035001	17	promoter	FBtr0072366
chr2R	8060500	8060649	8060574	FBtr0088013	FBgn0014184	1193	intragenic	FBtr0088013
chr2R	12915250	12915499	12915374	FBtr0086970	FBgn0023172	629	intragenic	FBtr0086970
chr2R	8868100	8868599	8868350	FBtr0087798	FBgn0005624	144	promoter	FBtr0087798
chr2R	5875800	5876099	5875950	FBtr0088391	FBgn0024923	715	enhancer	eve_RP_eve_NR
chr2R	20074100	20074349	20074224	FBtr0111104	FBgn0083059	638	enhancer	CRMID_1433
chr2R	16801000	16801899	16801450	FBtr0071518	FBgn0020617	2834	intergenic	none
chr2R	14299350	14299499	14299424	FBtr0086682	FBgn0027835	86	promoter	FBtr0086682
chr2R	10057900	10058049	10057974	FBtr0087525	FBgn0033906	4	promoter	FBtr0087525
chr2R	15338800	15338999	15338900	FBtr0086539	FBgn0003887	173	promoter	FBtr0086539
chr2R	18573550	18573849	18573700	FBtr0071924	FBgn0020257	2778	enhancer	CRMID_1330
chr2R	13710750	13710999	13710874	FBtr0299701	FBgn0259211	195	promoter	FBtr0299701
chr2R	16836800	16836999	16836900	FBtr0091692	FBgn0053704	706	intergenic	none
chr2R	18937150	18937349	18937250	FBtr0100130	FBgn0003900	3402	enhancer	twist
chr2R	8477250	8477449	8477350	FBtr0087827	FBgn0050055	543	intragenic	FBtr0087887,FBtr0087890,FBtr0087827
chr2R	10391300	10391499	10391400	FBtr0087493	FBgn0000142	113	promoter	FBtr0087493
chr2R	3804350	3804499	3804424	FBtr0088846	FBgn0015509	15	promoter	FBtr0088846
chr2R	7450500	7450699	7450600	FBtr0088094	FBgn0033636	19540	intergenic	none
chr2R	8883750	8883949	8883850	FBtr0087793	FBgn0008654	777	enhancer	CRMID_597
chr2R	15159000	15159149	15159074	FBtr0086512	FBgn0003254	4156	intergenic	none
chr2R	10687050	10687299	10687174	FBtr0087465	FBgn0001319	715	intragenic	FBtr0112810
chr2R	3955350	3955849	3955600	FBtr0088775	FBgn0020279	74	promoter	FBtr0088775
chr2R	6005050	6005199	6005124	FBtr0088423	FBgn0033486	73	promoter	FBtr0088423
chr2R	20941000	20941149	20941074	FBtr0072461	FBgn0001147	1224	enhancer	gsb-n_gsbnE
chr2R	12403550	12403699	12403624	FBtr0087090	FBgn0011260	86	promoter	FBtr0087090
chr2R	19597250	19597449	19597350	FBtr0072095	FBgn0011297	1761	intragenic	FBtr0072095
chr2R	18686450	18686649	18686550	FBtr0071883	FBgn0011211	8	promoter	FBtr0071883
chr2R	10506050	10506199	10506124	FBtr0087498	FBgn0010638	107	promoter	FBtr0087498
chr2R	15343250	15343399	15343324	FBtr0100392	FBgn0026193	354	promoter	FBtr0100392
chr2R	7436350	7436499	7436424	FBtr0088095	FBgn0000577	20709	intergenic	none
chr2R	15343650	15343799	15343724	FBtr0086461	FBgn0002716	25	promoter	FBtr0086461
chr2R	8088250	8088449	8088350	FBtr0088007	FBgn0033699	17	promoter	FBtr0088007
chr2R	17015650	17016099	17015874	FBtr0071637	FBgn0020312	121	promoter	FBtr0071637
chr2R	10104100	10104249	10104174	FBtr0087575	FBgn0033912	42	promoter	FBtr0087575
chr2R	19738500	19738699	19738600	FBtr0072234	FBgn0021895	19	promoter	FBtr0072234
chr2R	5707750	5707849	5707800	FBtr0088493	FBgn0033446	244	promoter	FBtr0088493
chr2R	8648250	8648399	8648324	FBtr0087859	FBgn0086904	31	promoter	FBtr0087859
chr2R	17592250	17592449	17592350	FBtr0071673	FBgn0010228	357	promoter	FBtr0071673
chr2R	5847500	5847649	5847574	FBtr0088441	FBgn0033467	394	promoter	FBtr0088441
chr2R	20702050	20702249	20702150	FBtr0072378	FBgn0000157	202	promoter	FBtr0072378
chr2R	12066250	12066399	12066324	FBtr0087237	FBgn0015754	16	promoter	FBtr0087237
chr2R	5579450	5579549	5579500	FBtr0088499	FBgn0023143	1333	intragenic	FBtr0088499
chr2R	12043500	12043649	12043574	FBtr0087250	FBgn0034082	2725	intergenic	none
chr2R	16444200	16444349	16444274	FBtr0086218	FBgn0034520	89	promoter	FBtr0086218
chr2R	17601500	17601599	17601550	FBtr0071709	FBgn0004362	715	intragenic	FBtr0071709
chr2R	4982650	4982749	4982700	FBtr0113494	FBgn0082981	176	promoter	FBtr0113494
chr2R	15714000	15714099	15714050	FBtr0086336	FBgn0034476	359	promoter	FBtr0086336
chr2R	18402150	18402299	18402224	FBtr0071834	FBgn0034735	22506	intragenic	FBtr0071838,FBtr0112820
chr2R	8847600	8847699	8847650	FBtr0087792	FBgn0033787	6590	enhancer	CRMID_585
chr2R	20739650	20739799	20739724	FBtr0072380	FBgn0035070	3226	intergenic	none
chr2R	3876600	3876699	3876650	FBtr0088862	FBgn0033247	479	promoter	FBtr0088862
chr2R	2760500	2760599	2760550	FBtr0086207	FBgn0033109	276	promoter	FBtr0086207
chr2R	8060950	8061099	8061024	FBtr0088013	FBgn0014184	743	intragenic	FBtr0088013
chr2R	13570900	13570999	13570950	FBtr0086890	FBgn0016059	50	promoter	FBtr0086890
chr2R	10686450	10686749	10686600	FBtr0087465	FBgn0001319	141	promoter	FBtr0087465
chr2R	8847000	8847099	8847050	FBtr0087792	FBgn0033787	5990	intergenic	none
chr2R	6444750	6444849	6444800	FBtr0088276	FBgn0004399	608	intergenic	none
chr2R	8846400	8846499	8846450	FBtr0087792	FBgn0033787	5390	enhancer	CRMID_583
chr2R	2081300	2081399	2081350	FBtr0086003	FBgn0033068	2162	intragenic	FBtr0086003
chr2R	16831350	16831449	16831400	FBtr0100177	FBgn0000044	132	promoter	FBtr0100177
chr2R	8872350	8872599	8872474	FBtr0087798	FBgn0005624	3980	enhancer	CRMID_591
chr2R	17602250	17602349	17602300	FBtr0071709	FBgn0004362	1465	intragenic	FBtr0071709
chr2R	20791450	20791549	20791500	FBtr0100231	FBgn0066084	48	promoter	FBtr0100231
chr2R	6731500	6731599	6731550	FBtr0113357	FBgn0050015	22	promoter	FBtr0113357
chr2R	18981800	18982099	18981950	FBtr0071979	FBgn0034821	165	promoter	FBtr0071979
chr2R	21102750	21102999	21102874	FBtr0072449	FBgn0001325	11263	enhancer	CRMID_1495
chr2R	5872700	5872899	5872800	FBtr0088391	FBgn0024923	3865	enhancer	eve_MHE_NR
chr2R	20939900	20940199	20940050	FBtr0072461	FBgn0001147	200	promoter	FBtr0072461
chr2R	6446400	6446499	6446450	FBtr0088282	FBgn0004399	931	intragenic	FBtr0088276,FBtr0088282
chr2R	5876450	5876649	5876550	FBtr0088391	FBgn0024923	115	promoter	FBtr0088391
chr2R	8873250	8873449	8873350	FBtr0087798	FBgn0005624	4856	intergenic	none
chr2R	18449550	18449699	18449624	FBtr0071838	FBgn0003175	55	promoter	FBtr0071838
chr2R	20938950	20939149	20939050	FBtr0072461	FBgn0001147	800	intragenic	FBtr0072461
chr2R	3316850	3316999	3316924	FBtr0089004	FBgn0033168	826	intragenic	FBtr0088970
chr2R	9079300	9079449	9079374	FBtr0100501	FBgn0028991	1795	enhancer	CRMID_619
chr2R	3310850	3310999	3310924	FBtr0088970	FBgn0003460	4388	intragenic	FBtr0088970
chr2R	18565550	18565899	18565724	FBtr0071868	FBgn0034763	7468	intergenic	none
chr2R	20257500	20257599	20257550	FBtr0100849	FBgn0053537	4035	intergenic	none
chr2R	9448800	9448899	9448850	FBtr0087677	FBgn0033856	2801	intergenic	none
chr2R	7447000	7447199	7447100	FBtr0088094	FBgn0033636	23040	intergenic	none
chr2R	11990050	11990199	11990124	FBtr0087255	FBgn0034073	16	promoter	FBtr0087255
chr2R	19945200	19945349	19945274	FBtr0072172	FBgn0034967	72	promoter	FBtr0072172
chr2R	13756750	13756949	13756850	FBtr0113091	FBgn0034282	2665	intragenic	FBtr0113091
chr2R	13570700	13570799	13570750	FBtr0086890	FBgn0016059	250	promoter	FBtr0086890
chr2R	8845500	8845599	8845550	FBtr0087792	FBgn0033787	4490	enhancer	CRMID_581
chr2R	7084850	7084949	7084900	FBtr0088099	FBgn0003396	1475	enhancer	CRMID_445
chr2R	14527200	14527299	14527250	FBtr0086659	FBgn0011868	51	promoter	FBtr0086659
chr2R	8879200	8879399	8879300	FBtr0091802	FBgn0053798	2101	enhancer	CRMID_596
chr2R	10158150	10158249	10158200	FBtr0087565	FBgn0020615	41	promoter	FBtr0087565
chr2R	4010500	4010599	4010550	FBtr0088783	FBgn0033264	30	promoter	FBtr0088783
chr2R	19934300	19934399	19934350	FBtr0072188	FBgn0011726	9	promoter	FBtr0072188
chr2R	13345200	13345299	13345250	FBtr0086921	FBgn0028953	65	promoter	FBtr0086921
chr2L	11447650	11447849	11447750	FBtr0089913	FBgn0004579	2147	enhancer	CRMID_5894
chr2L	5461150	5461699	5461424	FBtr0079093	FBgn0005511	216	promoter	FBtr0079093
chr2L	20770300	20770749	20770524	FBtr0081412	FBgn0000251	210	promoter	FBtr0081412
chr2L	5403500	5404049	5403774	FBtr0079076	FBgn0016660	567	enhancer	CRMID_5496
chr2L	5326250	5326899	5326574	FBtr0079072	FBgn0015031	666	intergenic	none
chr2L	7828150	7828549	7828350	FBtr0079525	FBgn0004177	608	intragenic	FBtr0079525
chr2L	1972500	1973049	1972774	FBtr0077813	FBgn0031376	1370	enhancer	CRMID_5273
chr2L	1970350	1970899	1970624	FBtr0077813	FBgn0031376	3520	enhancer	CRMID_5272
chr2L	7306700	7307199	7306950	FBtr0079432	FBgn0004009	210	promoter	FBtr0079432
chr2L	18881200	18881849	18881524	FBtr0081111	FBgn0003896	268	promoter	FBtr0081111
chr2L	10003650	10003999	10003824	FBtr0079930	FBgn0043456	14	promoter	FBtr0079930
chr2L	8560900	8561249	8561074	FBtr0079692	FBgn0051895	9813	intragenic	FBtr0110930
chr2L	3539300	3539749	3539524	FBtr0077531	FBgn0024244	210	promoter	FBtr0077531
chr2L	8825050	8825699	8825374	FBtr0079733	FBgn0029123	250	promoter	FBtr0079733
chr2L	2987500	2987849	2987674	FBtr0077674	FBgn0250786	3	promoter	FBtr0077674
chr2L	14490350	14490899	14490624	FBtr0080643	FBgn0005771	237	promoter	FBtr0080643
chr2L	160600	161049	160824	FBtr0078122	FBgn0016977	1785	enhancer	CRMID_5157
chr2L	594650	595149	594900	FBtr0114568	FBgn0010323	90	promoter	FBtr0114568
chr2L	20783100	20783399	20783250	FBtr0081414	FBgn0032884	4398	enhancer	CARDIAC_6770
chr2L	9699200	9699499	9699350	FBtr0079850	FBgn0000273	57	promoter	FBtr0079850
chr2L	12010000	12011199	12010600	FBtr0080291	FBgn0014019	2225	enhancer	CRMID_5918
chr2L	15111300	15111699	15111500	FBtr0080704	FBgn0028878	1916	intragenic	FBtr0080704
chr2L	20776850	20777199	20777024	FBtr0081413	FBgn0000251	6131	intragenic	FBtr0081412,FBtr0081413
chr2L	1954500	1954999	1954750	FBtr0077870	FBgn0031375	231	promoter	FBtr0077870
chr2L	12085750	12086049	12085900	FBtr0080298	FBgn0003145	108	promoter	FBtr0080298
chr2L	3662400	3662749	3662574	FBtr0112543	FBgn0085369	698	enhancer	CRMID_5392
chr2L	5325250	5325649	5325450	FBtr0113022	FBgn0031698	514	intergenic	none
chr2L	21851400	21851849	21851624	FBtr0085907	FBgn0003866	19543	enhancer	CRMID_6530
chr2L	21868750	21869549	21869150	FBtr0085950	FBgn0032965	29111	intergenic	none
chr2L	16422650	16423249	16422950	FBtr0114313	FBgn0086037	5066	enhancer	CRMID_6187
chr2L	6821550	6821949	6821750	FBtr0079341	FBgn0051632	566	intergenic	none
chr2L	250700	250949	250824	FBtr0078144	FBgn0086902	29	promoter	FBtr0078144
chr2L	11445600	11446349	11445974	FBtr0089913	FBgn0004579	371	promoter	FBtr0089913
chr2L	7302400	7302699	7302550	FBtr0079432	FBgn0004009	4610	enhancer	wg_del-wg
chr2L	3825350	3825699	3825524	FBtr0077499	FBgn0003430	155	promoter	FBtr0077499
chr2L	18936100	18936349	18936224	FBtr0081193	FBgn0032723	7724	intragenic	FBtr0081193
chr2L	21105200	21105449	21105324	FBtr0081466	FBgn0040297	726	intragenic	FBtr0081466
chr2L	6921100	6921349	6921224	FBtr0079347	FBgn0004838	61	promoter	FBtr0079347
chr2L	12498600	12498849	12498724	FBtr0080381	FBgn0051858	1429	intragenic	FBtr0299655,FBtr0299654,FBtr0299653
chr2L	5541950	5542199	5542074	FBtr0079125	FBgn0014189	76	promoter	FBtr0079125
chr2L	2885050	2885349	2885200	FBtr0077681	FBgn0024947	8	promoter	FBtr0077681
chr2L	16486350	16486649	16486500	FBtr0100400	FBgn0005677	516	enhancer	dac
chr2L	3606500	3607199	3606850	FBtr0077557	FBgn0002985	102	promoter	FBtr0077557
chr2L	18152350	18152649	18152500	FBtr0081040	FBgn0041184	90	promoter	FBtr0081040
chr2L	414750	415199	414974	FBtr0078055	FBgn0023444	94	promoter	FBtr0078055
chr2L	11358800	11359049	11358924	FBtr0080235	FBgn0000287	6380	intergenic	none
chr2L	12006550	12007599	12007074	FBtr0080291	FBgn0014019	1301	enhancer	CRMID_5915
chr2L	12003500	12004699	12004100	FBtr0080313	FBgn0032394	1824	enhancer	CRMID_5912
chr2L	3538500	3538799	3538650	FBtr0077530	FBgn0024244	600	intergenic	none
chr2L	1049350	1049649	1049500	FBtr0089790	FBgn0031294	1447	intergenic	none
chr2L	3836550	3836749	3836650	FBtr0077500	FBgn0004567	191	promoter	FBtr0077500
chr2L	12433650	12434049	12433850	FBtr0089899	FBgn0040286	195	promoter	FBtr0089899
chr2L	6019750	6020099	6019924	FBtr0079227	FBgn0001170	526	intergenic	none
chr2L	10387950	10388149	10388050	FBtr0080008	FBgn0000413	27	promoter	FBtr0080008
chr2L	16485650	16485899	16485774	FBtr0080879	FBgn0005677	104	promoter	FBtr0080879
chr2L	9897450	9897649	9897550	FBtr0079905	FBgn0004867	8	promoter	FBtr0079905
chr2L	2449700	2449949	2449824	FBtr0077772	FBgn0000490	764	enhancer	CRMID_5317
chr2L	6545450	6545699	6545574	FBtr0079334	FBgn0000320	1398	intragenic	FBtr0079334
chr2L	21855250	21855449	21855350	FBtr0085907	FBgn0003866	23269	intergenic	none
chr2L	6178450	6178699	6178574	FBtr0112617	FBgn0085409	11896	intergenic	none
chr2L	13165450	13165699	13165574	FBtr0080434	FBgn0024291	24	promoter	FBtr0080434
chr2L	16064050	16064299	16064174	FBtr0080806	FBgn0013433	14180	intragenic	FBtr0080806
chr2L	9894950	9895199	9895074	FBtr0079906	FBgn0063449	71	promoter	FBtr0079906
chr2L	21310000	21310199	21310100	FBtr0081524	FBgn0032940	94	promoter	FBtr0081524
chr2L	6088400	6088799	6088600	FBtr0079195	FBgn0028420	2816	enhancer	CRMID_5552
chr2L	6078950	6079199	6079074	FBtr0089943	FBgn0031778	622	enhancer	CRMID_5550
chr2L	6833400	6834099	6833750	FBtr0079341	FBgn0051632	11434	enhancer	CRMID_5610
chr2L	1411300	1411549	1411424	FBtr0077941	FBgn0002543	9025	enhancer	CRMID_5233
chr2L	21847700	21847999	21847850	FBtr0085907	FBgn0003866	15769	enhancer	CRMID_6528
chr2L	5550	5899	5724	FBtr0089256	FBgn0031208	1804	intergenic	none
chr2L	9797150	9797349	9797250	FBtr0079917	FBgn0032150	4153	intragenic	FBtr0079914
chr2L	22024450	22024749	22024600	FBtr0089377	FBgn0028979	4566	enhancer	CRMID_6545
chr2L	16286500	16286749	16286624	FBtr0080854	FBgn0001994	1104	intragenic	FBtr0080854
chr2L	701550	701799	701674	FBtr0078045	FBgn0000497	13294	intragenic	FBtr0078045
chr2L	18782650	18783599	18783124	FBtr0081123	FBgn0045852	820	enhancer	CRMID_6310
chr2L	8415650	8415849	8415750	FBtr0079664	FBgn0027932	61	promoter	FBtr0079664
chr2L	4810050	4810299	4810174	FBtr0077383	FBgn0031630	2850	intergenic	none
chr2L	16286100	16286299	16286200	FBtr0080854	FBgn0001994	1528	intragenic	FBtr0080854
chr2L	19322600	19322849	19322724	FBtr0081196	FBgn0032769	22419	enhancer	CRMID_6382
chr2L	1971450	1971649	1971550	FBtr0077813	FBgn0031376	2594	intergenic	none
chr2L	505100	505249	505174	FBtr0078063	FBgn0003963	18292	intergenic	none
chr2L	16888300	16888499	16888400	FBtr0080959	FBgn0040985	459	promoter	FBtr0080959
chr2L	21789500	21789749	21789624	FBtr0085909	FBgn0032964	5611	enhancer	CRMID_6520
chr2L	5724500	5724699	5724600	FBtr0079135	FBgn0031736	57	promoter	FBtr0079135
chr2L	6000100	6000249	6000174	FBtr0113024	FBgn0031760	54	promoter	FBtr0113024
chr2L	540900	541199	541050	FBtr0078082	FBgn0010602	1522	enhancer	CRMID_5186
chr2L	3657900	3658099	3658000	FBtr0089312	FBgn0000721	1049	intergenic	none
chr2L	13904400	13904549	13904474	FBtr0080562	FBgn0019890	115	promoter	FBtr0080562
chr2L	22168600	22168799	22168700	FBtr0100407	FBgn0032979	442	promoter	FBtr0100407
chr2L	6536200	6536449	6536324	FBtr0079335	FBgn0000320	213	promoter	FBtr0079335
chr2L	18934700	18934899	18934800	FBtr0081193	FBgn0032723	9148	intragenic	FBtr0081193
chr2L	3540050	3540349	3540200	FBtr0077531	FBgn0024244	466	promoter	FBtr0077531
chr2L	20350300	20350499	20350400	FBtr0081356	FBgn0015803	35	promoter	FBtr0081356
chr2L	20175050	20175199	20175124	FBtr0081378	FBgn0032853	40223	intergenic	none
chr2L	11517150	11517299	11517224	FBtr0080246	FBgn0032363	167	promoter	FBtr0080246
chr2L	13550100	13550299	13550200	FBtr0112887	FBgn0015954	37	promoter	FBtr0112887
chr2L	8820600	8820799	8820700	FBtr0079733	FBgn0029123	4924	intergenic	none
chr2L	2855950	2856099	2856024	FBtr0077623	FBgn0015521	45	promoter	FBtr0077623
chr2L	490150	490299	490224	FBtr0078083	FBgn0043364	10542	intergenic	none
chr2L	16310700	16310849	16310774	FBtr0080848	FBgn0000339	38	promoter	FBtr0080848
chr2L	1724400	1724499	1724450	FBtr0077910	FBgn0031359	59	promoter	FBtr0077910
chr2L	19887600	19887749	19887674	FBtr0081312	FBgn0032827	4855	intragenic	FBtr0112548,FBtr0112547
chr2L	10842300	10842449	10842374	FBtr0080187	FBgn0032305	229	promoter	FBtr0080187
chr2L	10200950	10201049	10201000	FBtr0079962	FBgn0032189	28	promoter	FBtr0079962
chr2L	15498850	15498949	15498900	FBtr0080738	FBgn0002524	209	promoter	FBtr0080738
chr2L	4810850	4811049	4810950	FBtr0077383	FBgn0031630	2074	intergenic	none
chr2L	21843950	21844049	21844000	FBtr0085907	FBgn0003866	11919	enhancer	CRMID_6525
chr2L	6047950	6048099	6048024	FBtr0079183	FBgn0031768	26	promoter	FBtr0079183
chr2L	18688750	18688849	18688800	FBtr0081130	FBgn0005617	4	promoter	FBtr0081130
chr2L	5981450	5981749	5981600	FBtr0079176	FBgn0001942	158	promoter	FBtr0079176
chr2L	3659200	3659299	3659250	FBtr0089312	FBgn0000721	2299	intergenic	none
chr2L	19576850	19576949	19576900	FBtr0081267	FBgn0005672	424	promoter	FBtr0081267
chr2L	1980750	1980849	1980800	FBtr0077869	FBgn0031377	188	promoter	FBtr0077869
chr2L	13813700	13813799	13813750	FBtr0080541	FBgn0001965	77	promoter	FBtr0080541
chr2L	9581700	9581849	9581774	FBtr0079855	FBgn0014179	32	promoter	FBtr0079855
chr2L	7998700	7998799	7998750	FBtr0100151	FBgn0031971	183	promoter	FBtr0100151
chr2L	6967600	6967699	6967650	FBtr0079356	FBgn0026170	57	promoter	FBtr0079356
chr2L	6480800	6480899	6480850	FBtr0079260	FBgn0031820	105	promoter	FBtr0079260
chr2L	21682050	21682149	21682100	FBtr0085911	FBgn0000559	50	promoter	FBtr0085911
chr2L	599600	599799	599700	FBtr0078071	FBgn0031270	3112	intergenic	none
chr2L	2492850	2492949	2492900	FBtr0077780	FBgn0011818	54	promoter	FBtr0077780
chr2L	19045250	19045349	19045300	FBtr0081144	FBgn0086441	60	promoter	FBtr0081144
chr2L	12436350	12436449	12436400	FBtr0089898	FBgn0040286	1735	intragenic	FBtr0080369
chr2L	16049650	16049749	16049700	FBtr0080806	FBgn0013433	294	promoter	FBtr0080806
chr2L	21757400	21757499	21757450	FBtr0085910	FBgn0086779	11	promoter	FBtr0085910
chr2L	2196650	2196749	2196700	FBtr0112363	FBgn0085201	3690	enhancer	CRMID_5295
chr2L	16500350	16500449	16500400	FBtr0080867	FBgn0032586	3635	intragenic	FBtr0080866,FBtr0080867
chr2L	4811800	4811899	4811850	FBtr0077383	FBgn0031630	1174	enhancer	CRMID_5451
chr2L	3547150	3547249	3547200	FBtr0077531	FBgn0024244	7466	intragenic	FBtr0077530,FBtr0077531
chr2L	18737400	18737549	18737474	FBtr0081101	FBgn0032709	2935	enhancer	CRMID_6309
chr2L	14410300	14410549	14410424	FBtr0080637	FBgn0004858	877	enhancer	CRMID_6038
chr2L	3835300	3835599	3835450	FBtr0077500	FBgn0004567	1391	intergenic	none
chr2L	6548050	6548199	6548124	FBtr0079334	FBgn0000320	1152	intergenic	none
chr2L	12678350	12678599	12678474	FBtr0080393	FBgn0004394	131	promoter	FBtr0080393
chr2L	9176050	9176299	9176174	FBtr0079794	FBgn0041092	9373	intragenic	FBtr0079794
chr2L	12617950	12618199	12618074	FBtr0112643	FBgn0085424	273	promoter	FBtr0112643
chr2L	2454450	2454899	2454674	FBtr0077775	FBgn0000490	64	promoter	FBtr0077775
chr2L	3163500	3163599	3163550	FBtr0077576	FBgn0014906	96	promoter	FBtr0077576
chr2L	5999450	5999599	5999524	FBtr0079231	FBgn0031759	41	promoter	FBtr0079231
chr2L	19572000	19572099	19572050	FBtr0081271	FBgn0005672	131	promoter	FBtr0081271
chr2L	6546950	6547099	6547024	FBtr0079334	FBgn0000320	52	promoter	FBtr0079334
chr2L	8511900	8511999	8511950	FBtr0079698	FBgn0032050	115	promoter	FBtr0079698
chr2L	12613000	12613149	12613074	FBtr0080376	FBgn0032439	1623	intragenic	FBtr0112642
chr2L	5009650	5009749	5009700	FBtr0079038	FBgn0053113	44	promoter	FBtr0079038
chr2L	2448500	2448749	2448624	FBtr0077772	FBgn0000490	436	promoter	FBtr0077772
chr2L	12011800	12012099	12011950	FBtr0080291	FBgn0014019	3575	enhancer	CRMID_5919
chr2L	19135200	19135399	19135300	FBtr0081158	FBgn0010300	1495	enhancer	CRMID_6355
chr2L	6098950	6099049	6099000	FBtr0079211	FBgn0031779	36	promoter	FBtr0079211
chr2L	21051950	21052049	21052000	FBtr0290305	FBgn0250867	46	promoter	FBtr0290305
chr2L	12434750	12434849	12434800	FBtr0089898	FBgn0040286	135	promoter	FBtr0089898
chr2L	2874750	2874849	2874800	FBtr0077629	FBgn0031478	71	promoter	FBtr0077629
chr2L	21846950	21847049	21847000	FBtr0085907	FBgn0003866	14919	intergenic	none
chr2L	21629350	21629449	21629400	FBtr0085919	FBgn0022893	528	intragenic	FBtr0085919
chr3L	6897050	6897549	6897300	FBtr0076946	FBgn0041194	9764	enhancer	CARDIAC_7566
chr3L	10219050	10219699	10219374	FBtr0076301	FBgn0052056	1034	enhancer	CARDIAC_7827
chr3L	8442800	8443399	8443100	FBtr0076619	FBgn0010825	315	promoter	FBtr0076619
chr3L	21469450	21470149	21469800	FBtr0078395	FBgn0014143	144	promoter	FBtr0078395
chr3L	9012300	9012849	9012574	FBtr0076547	FBgn0035956	234	promoter	FBtr0076547
chr3L	12461050	12461449	12461250	FBtr0075979	FBgn0000625	129	promoter	FBtr0075979
chr3L	5874400	5874749	5874574	FBtr0077027	FBgn0035643	932	intergenic	none
chr3L	10282300	10282999	10282650	FBtr0076297	FBgn0036080	16347	intergenic	none
chr3L	15975800	15976149	15975974	FBtr0075524	FBgn0000212	5	promoter	FBtr0075524
chr3L	12646250	12646549	12646400	FBtr0075910	FBgn0052111	25365	enhancer	CARDIAC_8087
chr3L	12321750	12322149	12321950	FBtr0075953	FBgn0052105	385	promoter	FBtr0075953
chr3L	14572000	14572399	14572200	FBtr0075721	FBgn0040811	10970	enhancer	CRMID_4518
chr3L	12685700	12686799	12686250	FBtr0075912	FBgn0014343	597	intergenic	none
chr3L	1558300	1558599	1558450	FBtr0072828	FBgn0035232	4	promoter	FBtr0072828
chr3L	3374000	3374349	3374174	FBtr0073079	FBgn0027616	8	promoter	FBtr0073079
chr3L	20785800	20786249	20786024	FBtr0078274	FBgn0027364	156	promoter	FBtr0078274
chr3L	16106700	16107099	16106900	FBtr0075449	FBgn0010280	114	promoter	FBtr0075449
chr3L	21472700	21473099	21472900	FBtr0078395	FBgn0014143	3244	enhancer	CARDIAC_8983
chr3L	15024850	15025199	15025024	FBtr0299849	FBgn0259235	2272	enhancer	CRMID_4569
chr3L	6118250	6118449	6118350	FBtr0077062	FBgn0002440	3369	intragenic	FBtr0077062
chr3L	15036950	15037449	15037200	FBtr0075668	FBgn0025776	23	promoter	FBtr0075668
chr3L	377850	378449	378150	FBtr0072567	FBgn0003749	834	enhancer	CRMID_3542
chr3L	9033950	9034499	9034224	FBtr0076522	FBgn0028789	252	promoter	FBtr0076522
chr3L	19656650	19657199	19656924	FBtr0074960	FBgn0036899	161	promoter	FBtr0074960
chr3L	14124750	14125149	14124950	FBtr0075747	FBgn0042630	526	enhancer	CRMID_4478
chr3L	7940900	7941349	7941124	FBtr0076751	FBgn0041156	166	promoter	FBtr0076751
chr3L	12117250	12117799	12117524	FBtr0076027	FBgn0022959	681	intragenic	FBtr0076027
chr3L	8417850	8418449	8418150	FBtr0076614	FBgn0020224	106	promoter	FBtr0076614
chr3L	6782750	6783249	6783000	FBtr0076944	FBgn0086680	259	promoter	FBtr0076944
chr3L	21278950	21279249	21279100	FBtr0078410	FBgn0037065	38	promoter	FBtr0078410
chr3L	8997800	8998199	8998000	FBtr0076521	FBgn0035954	297	promoter	FBtr0076521
chr3L	6982000	6982799	6982400	FBtr0076900	FBgn0045759	1321	intergenic	none
chr3L	20764450	20764749	20764600	FBtr0078247	FBgn0016696	36	promoter	FBtr0078247
chr3L	21591350	21591849	21591600	FBtr0078418	FBgn0023417	357	promoter	FBtr0078418
chr3L	14126100	14126449	14126274	FBtr0075747	FBgn0042630	1850	enhancer	CARDIAC_8216
chr3L	1568500	1568749	1568624	FBtr0072826	FBgn0035235	16	promoter	FBtr0072826
chr3L	6740300	6740549	6740424	FBtr0076951	FBgn0035713	19	promoter	FBtr0076951
chr3L	224100	224899	224500	FBtr0072499	FBgn0053229	370	promoter	FBtr0072499
chr3L	9470000	9470199	9470100	FBtr0076472	FBgn0011327	27	promoter	FBtr0076472
chr3L	17637400	17637649	17637524	FBtr0075200	FBgn0004401	607	intragenic	FBtr0075200
chr3L	9847700	9848049	9847874	FBtr0076367	FBgn0004390	505	intragenic	FBtr0076367
chr3L	18847400	18847999	18847700	FBtr0091596	FBgn0067689	6381	enhancer	CRMID_4864
chr3L	20234450	20234749	20234600	FBtr0074850	FBgn0036958	18	promoter	FBtr0074850
chr3L	3845750	3846199	3845974	FBtr0073155	FBgn0013751	178	promoter	FBtr0073155
chr3L	14170600	14171199	14170900	FBtr0075746	FBgn0000411	820	enhancer	CARDIAC_8221
chr3L	10318700	10318949	10318824	FBtr0091563	FBgn0067716	5879	intergenic	none
chr3L	8435350	8435599	8435474	FBtr0076660	FBgn0062463	6	promoter	FBtr0076660
chr3L	3222850	3223099	3222974	FBtr0073097	FBgn0035422	16	promoter	FBtr0073097
chr3L	14143250	14143599	14143424	FBtr0075747	FBgn0042630	19000	intergenic	none
chr3L	3876800	3877149	3876974	FBtr0073157	FBgn0026592	15599	intergenic	none
chr3L	1352150	1352349	1352250	FBtr0072680	FBgn0029514	1112	intragenic	FBtr0072716,FBtr0072680
chr3L	372950	373199	373074	FBtr0072567	FBgn0003749	4242	intragenic	FBtr0072567,FBtr0112839
chr3L	6745350	6745549	6745450	FBtr0076952	FBgn0035713	64	promoter	FBtr0076952
chr3L	21455500	21455749	21455624	FBtr0078395	FBgn0014143	14032	enhancer	CARDIAC_8981
chr3L	14592600	14593049	14592824	FBtr0075720	FBgn0040318	156	promoter	FBtr0075720
chr3L	3855800	3856099	3855950	FBtr0073156	FBgn0013751	9740	enhancer	CRMID_3841
chr3L	3223450	3223749	3223600	FBtr0073044	FBgn0035423	251	promoter	FBtr0073044
chr3L	7332600	7332849	7332724	FBtr0076841	FBgn0011640	153	promoter	FBtr0076841
chr3L	22717500	22717799	22717650	FBtr0089632	FBgn0016034	317	promoter	FBtr0089632
chr3L	5875000	5875299	5875150	FBtr0077027	FBgn0035643	356	promoter	FBtr0077027
chr3L	12602300	12602749	12602524	FBtr0075909	FBgn0015919	701	intergenic	none
chr3L	1515900	1516199	1516050	FBtr0072698	FBgn0035226	1085	intragenic	FBtr0072697,FBtr0072706
chr3L	11920400	11920699	11920550	FBtr0076069	FBgn0036222	2693	intergenic	none
chr3L	14111950	14112249	14112100	FBtr0075748	FBgn0036411	11926	intragenic	FBtr0075747
chr3L	371300	371549	371424	FBtr0072568	FBgn0035138	4987	intragenic	FBtr0072567,FBtr0112839
chr3L	16403600	16403899	16403750	FBtr0075412	FBgn0014163	1189	intragenic	FBtr0075412
chr3L	20802700	20802899	20802800	FBtr0078256	FBgn0037027	30	promoter	FBtr0078256
chr3L	11003400	11003749	11003574	FBtr0076247	FBgn0013469	1650	intergenic	none
chr3L	18393000	18393549	18393274	FBtr0075120	FBgn0011706	1771	enhancer	rpr_4S5
chr3L	9017850	9018099	9017974	FBtr0100367	FBgn0035956	4465	intergenic	none
chr3L	19675950	19676249	19676100	FBtr0089598	FBgn0036900	4350	intergenic	none
chr3L	16588000	16588249	16588124	FBtr0075363	FBgn0027500	18	promoter	FBtr0075363
chr3L	12565550	12565799	12565674	FBtr0114612	FBgn0036302	52	promoter	FBtr0114612
chr3L	3148700	3148899	3148800	FBtr0073025	FBgn0012049	101	promoter	FBtr0073025
chr3L	18665450	18665699	18665574	FBtr0075098	FBgn0042134	715	intragenic	FBtr0075098
chr3L	18198700	18198899	18198800	FBtr0075128	FBgn0036782	4065	enhancer	CRMID_4805
chr3L	8308200	8308599	8308400	FBtr0076710	FBgn0035872	187	promoter	FBtr0076710
chr3L	12854700	12854849	12854774	FBtr0075937	FBgn0052107	935	intergenic	none
chr3L	9404250	9404499	9404374	FBtr0110863	FBgn0035987	216	promoter	FBtr0110863
chr3L	21793350	21793799	21793574	FBtr0078437	FBgn0000560	8228	intergenic	none
chr3L	14115200	14115449	14115324	FBtr0075747	FBgn0042630	9100	intragenic	FBtr0075747
chr3L	10318250	10318449	10318350	FBtr0091563	FBgn0067716	5405	enhancer	CRMID_4206
chr3L	17637950	17638199	17638074	FBtr0075200	FBgn0004401	57	promoter	FBtr0075200
chr3L	18666150	18666349	18666250	FBtr0075098	FBgn0042134	39	promoter	FBtr0075098
chr3L	20614750	20615199	20614974	FBtr0078212	FBgn0001323	1338	enhancer	CRMID_4989
chr3L	14593800	14593949	14593874	FBtr0114619	FBgn0040318	803	enhancer	CRMID_4520
chr3L	10844400	10844549	10844474	FBtr0076267	FBgn0026160	6517	enhancer	CRMID_4236
chr3L	9847250	9847399	9847324	FBtr0076367	FBgn0004390	1055	intragenic	FBtr0076367
chr3L	6987600	6987749	6987674	FBtr0076900	FBgn0045759	3953	intergenic	none
chr3L	12427600	12427799	12427700	FBtr0075980	FBgn0036285	1932	intergenic	none
chr3L	8742000	8742149	8742074	FBtr0076592	FBgn0040828	752	intergenic	none
chr3L	21500550	21500699	21500624	FBtr0078388	FBgn0053214	19	promoter	FBtr0078388
chr3L	1364500	1364799	1364650	FBtr0072681	FBgn0003295	5969	enhancer	CARDIAC_7114
chr3L	4159300	4159599	4159450	FBtr0091511	FBgn0053545	1459	enhancer	CARDIAC_7365
chr3L	12497200	12497349	12497274	FBtr0075958	FBgn0027936	127	promoter	FBtr0075958
chr3L	19903250	19903449	19903350	FBtr0074919	FBgn0013591	41	promoter	FBtr0074919
chr3L	5758400	5758699	5758550	FBtr0077122	FBgn0035630	81	promoter	FBtr0077122
chr3L	21465000	21465299	21465150	FBtr0078395	FBgn0014143	4506	enhancer	CRMID_5047
chr3L	2586550	2586699	2586624	FBtr0072956	FBgn0010909	84	promoter	FBtr0072956
chr3L	15547400	15547549	15547474	FBtr0075560	FBgn0087035	200	promoter	FBtr0075560
chr3L	1578750	1578949	1578850	FBtr0072746	FBgn0035236	6950	enhancer	CRMID_3668
chr3L	7363350	7363649	7363500	FBtr0076848	FBgn0082598	602	intragenic	FBtr0076848
chr3L	16581200	16581349	16581274	FBtr0075311	FBgn0002283	258	promoter	FBtr0075311
chr3L	11002200	11002499	11002350	FBtr0076247	FBgn0013469	426	promoter	FBtr0076247
chr3L	19902450	19902599	19902524	FBtr0074920	FBgn0014037	39	promoter	FBtr0074920
chr3L	1921050	1921199	1921124	FBtr0290136	FBgn0250756	182	promoter	FBtr0290136
chr3L	4546900	4547099	4547000	FBtr0113142	FBgn0035558	3688	enhancer	CRMID_3880
chr3L	2852000	2852099	2852050	FBtr0073013	FBgn0035377	4155	intragenic	FBtr0113128
chr3L	11116250	11116399	11116324	FBtr0076223	FBgn0036136	23	promoter	FBtr0076223
chr3L	13997200	13997349	13997274	FBtr0075768	FBgn0036398	2026	intragenic	FBtr0075768
chr3L	7362850	7362999	7362924	FBtr0076848	FBgn0082598	26	promoter	FBtr0076848
chr3L	19591600	19591949	19591774	FBtr0074970	FBgn0005386	74	promoter	FBtr0074970
chr3L	9607150	9607299	9607224	FBtr0076382	FBgn0002528	794	intergenic	none
chr3L	10850500	10850599	10850550	FBtr0076267	FBgn0026160	441	promoter	FBtr0076267
chr3L	14591600	14591749	14591674	FBtr0075720	FBgn0040318	994	intragenic	FBtr0075720,FBtr0114619
chr3L	2265850	2265949	2265900	FBtr0072903	FBgn0000543	89	promoter	FBtr0072903
chr3L	17839400	17839649	17839524	FBtr0075160	FBgn0036761	76	promoter	FBtr0075160
chr3L	16080450	16080649	16080550	FBtr0075498	FBgn0036564	60	promoter	FBtr0075498
chr3L	7242350	7242499	7242424	FBtr0076890	FBgn0012058	15	promoter	FBtr0076890
chr3L	8991150	8991299	8991224	FBtr0076520	FBgn0035953	61	promoter	FBtr0076520
chr3L	22362900	22363049	22362974	FBtr0078509	FBgn0004449	38013	intragenic	FBtr0078509
chr3L	21577850	21578049	21577950	FBtr0078467	FBgn0037104	3498	intergenic	none
chr3L	3071850	3071949	3071900	FBtr0113131	FBgn0035397	648	intragenic	FBtr0073000
chr3L	1862200	1862349	1862274	FBtr0072867	FBgn0004636	40	promoter	FBtr0072867
chr3L	18445850	18446099	18445974	FBtr0273401	FBgn0052196	8150	intergenic	none
chr3L	1178150	1178249	1178200	FBtr0072639	FBgn0025525	926	enhancer	CARDIAC_7088
chr3L	8434900	8435049	8434974	FBtr0076660	FBgn0062463	506	intragenic	FBtr0076660
chr3L	13029850	13029949	13029900	FBtr0075883	FBgn0036340	25	promoter	FBtr0075883
chr3L	3789300	3789399	3789350	FBtr0113431	FBgn0052264	1384	intragenic	FBtr0073186
chr3L	17961700	17961799	17961750	FBtr0075150	FBgn0000568	2789	enhancer	CRMID_4783
chr3L	10280500	10280649	10280574	FBtr0076297	FBgn0036080	14271	enhancer	CARDIAC_7830
chr3L	4253050	4253199	4253124	FBtr0073246	FBgn0041171	928	intragenic	FBtr0073245,FBtr0073246
chr3L	6052300	6052399	6052350	FBtr0077044	FBgn0035669	695	intergenic	none
chr3L	19811150	19811249	19811200	FBtr0100666	FBgn0013799	79	promoter	FBtr0100666
chr3L	14104650	14104799	14104724	FBtr0075748	FBgn0036411	4550	enhancer	CRMID_4475
chr3L	22856800	22856949	22856874	FBtr0078549	FBgn0053169	89	promoter	FBtr0078549
chr3L	17550750	17550849	17550800	FBtr0075205	FBgn0025455	88	promoter	FBtr0075205
chr3L	21019450	21019599	21019524	FBtr0078329	FBgn0003415	1000	intragenic	FBtr0078329
chr3L	16641050	16641149	16641100	FBtr0112790	FBgn0000017	574	intragenic	FBtr0112790
chr3L	8668850	8668949	8668900	FBtr0100153	FBgn0001168	42	promoter	FBtr0100153
chr3L	16654650	16654749	16654700	FBtr0075356	FBgn0036650	27	promoter	FBtr0075356
chr3L	15133800	15133899	15133850	FBtr0075650	FBgn0014002	738	intragenic	FBtr0075650,FBtr0075648
chr3L	20789950	20790049	20790000	FBtr0078273	FBgn0037023	1475	enhancer	CARDIAC_8925
chr3L	6973150	6973249	6973200	FBtr0076934	FBgn0001104	47	promoter	FBtr0076934
chr3L	199250	199349	199300	FBtr0072532	FBgn0035106	713	intergenic	none
chr3L	2531400	2531499	2531450	FBtr0072962	FBgn0052295	4478	intragenic	FBtr0072961
chr3L	9449100	9449199	9449150	FBtr0076475	FBgn0035997	206	promoter	FBtr0076475
chr3L	9403900	9403999	9403950	FBtr0076486	FBgn0035986	19	promoter	FBtr0076486
chr3L	19864000	19864199	19864100	FBtr0074921	FBgn0015796	57	promoter	FBtr0074921
chr3L	12601300	12601499	12601400	FBtr0075909	FBgn0015919	1825	enhancer	CRMID_4384
chr3L	10843000	10843099	10843050	FBtr0076267	FBgn0026160	7941	intragenic	FBtr0112923
chr3L	3149050	3149199	3149124	FBtr0073025	FBgn0012049	425	promoter	FBtr0073025
chr3L	20688850	20688999	20688924	FBtr0078283	FBgn0001320	461	promoter	FBtr0078283
chr3L	377400	377499	377450	FBtr0072567	FBgn0003749	134	promoter	FBtr0072567
chr3L	21801050	21801249	21801150	FBtr0078437	FBgn0000560	652	enhancer	CRMID_5068
chr3L	3061350	3061449	3061400	FBtr0072990	FBgn0035393	6299	intragenic	FBtr0073004
chr3L	21584400	21584549	21584474	FBtr0078418	FBgn0023417	7483	intergenic	none
chr3L	6736850	6736999	6736924	FBtr0076953	FBgn0052393	675	enhancer	CRMID_3992
chr3L	14120000	14120149	14120074	FBtr0075747	FBgn0042630	4350	enhancer	CARDIAC_8214
chr3L	14046200	14046299	14046250	FBtr0075780	FBgn0036406	154	promoter	FBtr0075780
chr3L	14748500	14748599	14748550	FBtr0075707	FBgn0013263	2509	enhancer	CRMID_4536
chr4	1010050	1010449	1010250	FBtr0089185	FBgn0019650	103	promoter	FBtr0089185
chr4	405900	406249	406074	FBtr0089129	FBgn0039905	7942	enhancer	CRMID_6572
chr4	865000	865449	865224	FBtr0091801	FBgn0053797	1052	enhancer	CRMID_6625
chr4	724750	725299	725024	FBtr0089236	FBgn0005558	678	enhancer	ey_UE0.9
chr4	77050	77199	77124	FBtr0089178	FBgn0004859	543	intragenic	FBtr0089178
chr4	439450	439649	439550	FBtr0089111	FBgn0039907	24983	intergenic	none
chr4	444100	444249	444174	FBtr0089111	FBgn0039907	20359	enhancer	CARDIAC_9138
chr4	828400	828699	828550	FBtr0089252	FBgn0039938	579	intragenic	FBtr0100600
chr2LHet	187650	188299	187974	FBtr0113779	FBgn0058042	18854	intergenic	none
