# Supplementary material for: Dual functionality of cis-regulatory elements as developmental enhancers and Polycomb response elements
Source: Genes Dev. 2017 Mar 15;31(6):590–602. doi: 10.1101/gad.292870.116 (PMC5393054; doi:10.1101/gad.292870.116)
Supplement: Supplemental Material [file supp_gad.292870.116_Supplemental_Table_S1.xlsx]

## Sheet: Sheet1
PRE	Chromosome	Start (dm3)	End (dm3)	Reference
bxd	chr3R	12589356	12590917	(Chan et al. 1994; Fritsch et al. 1999)
PRED	chr3R	12589774	12590340	(Fritsch et al. 1999)
bx	chr3R	12527147	12529718	(Orlando et al. 1998)
MCP822	chr3R	12694645	12695466	(Busturia et al. 1997; Busturia et al. 2001)
MCP7	chr3R	12695182	12695319	(Busturia et al. 2001)
MCP 755-bp	chr3R	12694584	12695337	(Gruzdeva et al. 2005)
iab-2_(1.7)	chr3R	12636230	12637974	(Shimell et al. 2000)
HS1 (iab-6)	chr3R	12707732	12708886	(Perez-Lluch et al. 2008)
HS2 (iab-6)	chr3R	12711833	12712760	(Perez-Lluch et al. 2008)
Fab-7	chr3R	12722831	12726610	(Hagstrom et al. 1996; Zhou et al. 1996; Hagstrom et al. 1997)
Fab-7 (1.6-kb)	chr3R	12724742	12726349	(Okulski et al. 2011)
iab-7_PRE	chr3R	12725492	12726368	(Hagstrom et al. 1997)
iab-8 PRE	chr3R	12745376	12746784	(Barges et al. 2000)
Scr10Xba.1	chr3R	2718853	2721410	(Gindhart and Kaufman 1995; Ringrose et al. 2003)
Scr10Xba.2	chr3R	2711834	2713052	(Gindhart and Kaufman 1995; Ringrose et al. 2003)
Scr8.2Xba	chr3R	2656551	2661848	(Gindhart and Kaufman 1995)
pb_2.1+pbZR	chr3R	2561620	2565446	(Kapoun and Kaufman 1995b; Kapoun and Kaufman 1995a)
pb_0.5+pbZR	chr3R	2562973	2565217	(Kapoun and Kaufman 1995b; Kapoun and Kaufman 1995a)
pb_9.6-kb	chr3R	2565441	2575018	(Kapoun and Kaufman 1995b)
P{C4-826}	chrX	2018843	2021172	(Bloyer et al. 2003)
P{C4-418bis}	chrX	2030422	2033330	(Bloyer et al. 2003)
P{C4-812}	chrX	2031368	2033330	(Bloyer et al. 2003)
PD (Psc)	chr2R	8842420	8846609	(Park et al. 2012)
SD (Su(z)2)	chr2R	8924771	8933108	(Park et al. 2012)
eveP300	chr2R	5875769	5876078	(Fujioka et al. 2008)
2.6-kb engrailed	chr2R	7415398	7417795	(Americo et al. 2002)
181-bp engrailed	chr2R	7415784	7415964	(Americo et al. 2002)
139-bp engrailed	chr2R	7415826	7415964	(Americo et al. 2002)
inv1	chr2R	7356754	7358045	(Cunningham et al. 2010)
inv4	chr2R	7362342	7363954	(Cunningham et al. 2010)
vg1.6 kb	chr2R	8792050	8793630	(Okulski et al. 2011)
esg	chr2L	15333085	15334072	(Kassis 1994)
HH-P1	ch3R	18967689	18968114	(Chanas and Maschat 2005)
HH-P2	ch3R	18957657	18960119	(Chanas and Maschat 2005)
cad	chr2L	20775303	20778340	(Ringrose et al. 2003)
aPKC	chr2R	10845181	10848201	(Ringrose et al. 2003)
prod	chr2R	14853393	14856461	(Ringrose et al. 2003)
gt1	chrX	2322722	2324624	(Abed et al. 2013)
gt4	chrX	2327298	2329534	(Abed et al. 2013)
gt5	chrX	2328337	2330636	(Abed et al. 2013)
3L141	chr3L	14125580	14127261	(Schuettengruber et al. 2014)
