# Supplementary material for: Dual functionality of cis-regulatory elements as developmental enhancers and Polycomb response elements
Source: Genes Dev. 2017 Mar 15;31(6):590–602. doi: 10.1101/gad.292870.116 (PMC5393054; doi:10.1101/gad.292870.116)
Supplement: Supplemental Material [file supp_gad.292870.116_Supplemental_Table_S2.xlsx]

## Sheet: Pho 4-6h
chromosome	start	end	peak_summit
chr3R	2617100	2617649	2617332
chrX	8699700	8700249	8700047
chr3R	25381650	25382199	25381972
chrX	17661900	17662649	17662277
chrX	19439900	19441049	19440327
chr3R	2729150	2729599	2729367
chr3R	12784050	12784449	12784217
chrX	5473450	5473949	5473747
chr3R	12541150	12541649	12541357
chr3R	2707300	2707949	2707687
chr3R	4159500	4160299	4159762
chr3R	12795650	12796249	12795872
chrX	8544600	8545249	8544977
chr3R	12694950	12695449	12695262
chr2R	4536750	4537199	4536932
chr2L	11447650	11447849	11447727
chrX	4305250	4305849	4305602
chr3R	12725100	12725899	12725632
chr3R	12708050	12708749	12708342
chr3R	12712100	12712599	12712362
chr3L	6897050	6897549	6897247
chr3R	12637400	12637849	12637587
chrX	5801950	5802399	5802127
chr2L	5461150	5461699	5461337
chr3L	10219050	10219699	10219277
chrX	5454400	5455049	5454677
chr3R	12774250	12774699	12774432
chr3R	12655600	12656099	12655917
chr3R	2826150	2826999	2826737
chr3R	2862850	2863599	2863092
chr3L	8442800	8443399	8442967
chr3R	2817300	2818099	2817842
chr3L	21469450	21470149	21469762
chr2L	20770300	20770749	20770562
chr3R	12528400	12528999	12528712
chr2R	7416900	7417349	7417132
chr2R	8771750	8772249	8771992
chr2L	5403500	5404049	5403712
chrX	17291100	17291499	17291307
chr3R	12508650	12508949	12508812
chr3R	12746100	12746649	12746292
chr2L	5326250	5326899	5326717
chr3R	12739200	12739649	12739422
chr3L	9012300	9012849	9012517
chr2R	3305900	3306399	3306177
chr2L	7828150	7828549	7828347
chr3R	17272050	17272549	17272312
chr3R	12589450	12590199	12589887
chr2R	3906250	3906799	3906467
chr3L	12461050	12461449	12461262
chr3R	172300	172799	172592
chr2L	1972500	1973049	1972797
chr3L	5874400	5874749	5874582
chrX	5487850	5488349	5488087
chrX	482900	483399	483107
chr3R	4016550	4016949	4016772
chr3R	17204400	17204799	17204592
chr3R	4007050	4007749	4007342
chr3R	678000	678599	678252
chr3R	8900200	8900699	8900477
chr3R	12672850	12673299	12673102
chrX	20564750	20565499	20565242
chrX	8700550	8700949	8700792
chrX	2017150	2018799	2018412
chr2L	1970350	1970899	1970572
chrX	4318950	4319449	4319172
chr3R	19026700	19027149	19026957
chr3R	2803850	2804499	2804212
chr3L	10282300	10282999	10282732
chrX	9623050	9623599	9623212
chr3R	2718650	2719249	2718962
chr3R	2738450	2739099	2738922
chr2R	18747600	18748099	18747832
chr3R	26737850	26738499	26738222
chrX	20514250	20514749	20514472
chr2L	7306700	7307199	7306892
chrX	18203300	18203799	18203592
chr2L	18881200	18881849	18881572
chr3L	15975800	15976149	15975992
chr3L	12646250	12646549	12646407
chr2R	18933600	18933999	18933737
chr3R	10481100	10481549	10481397
chr3L	12321750	12322149	12321922
chrX	8651800	8652349	8651992
chr3L	14572000	14572399	14572222
chrX	17208150	17208599	17208362
chr2R	14244700	14245299	14245147
chr3L	12685700	12686799	12685942
chr3R	2792250	2792599	2792457
chr3L	1558300	1558599	1558492
chr3L	3374000	3374349	3374172
chr4	1010050	1010449	1010252
chrX	7011550	7011999	7011827
chr2R	14144850	14145599	14145377
chrX	2019500	2019899	2019742
chr3R	12906200	12906499	12906357
chr2L	10003650	10003999	10003807
chrX	8518850	8519249	8519022
chr3L	20785800	20786249	20786032
chrX	13888800	13889499	13889152
chr2R	1614250	1614699	1614472
chr2R	8056000	8056349	8056152
chr3L	16106700	16107099	16106907
chr3L	21472700	21473099	21472957
chr3L	15024850	15025199	15025032
chr2R	7415350	7416099	7415912
chr3R	12785850	12786349	12786142
chr2L	8560900	8561249	8560992
chr3L	6118250	6118449	6118352
chr3R	1474300	1474649	1474462
chr3L	15036950	15037449	15037212
chr3R	9727150	9727599	9727342
chr3R	24410950	24411549	24411332
chrX	2034550	2034899	2034707
chr3L	377850	378449	378142
chrX	2030750	2032199	2031007
chrX	2322750	2323299	2323062
chr2R	3918250	3918799	3918472
chr2L	3539300	3539749	3539457
chr2L	8825050	8825699	8825327
chr3L	9033950	9034499	9034292
chr3R	2763400	2763849	2763537
chr3L	19656650	19657199	19656967
chr2L	2987500	2987849	2987667
chrX	17207250	17207749	17207572
chr3R	17325000	17325499	17325327
chr3R	26677450	26678049	26677662
chr3L	14124750	14125149	14124912
chr2R	7779900	7780599	7780437
chr2L	14490350	14490899	14490717
chr2L	160600	161049	160852
chrX	16110750	16111949	16111442
chr2L	594650	595149	594842
chr3L	7940900	7941349	7941122
chrX	10748800	10749099	10748962
chrX	17683350	17683949	17683672
chr2R	16790950	16791299	16791142
chr3R	8889450	8890349	8890092
chr3R	12575800	12576149	12575992
chrX	4402450	4402799	4402597
chr3R	912700	913149	912977
chr3R	24372750	24373249	24373112
chr2L	20783100	20783399	20783277
chr3L	12117250	12117799	12117642
chr2R	10061000	10061599	10061182
chr3L	8417850	8418449	8418007
chr2R	3306600	3306999	3306752
chr2R	5866350	5866949	5866742
chrX	2328900	2329299	2329037
chr2L	9699200	9699499	9699327
chrX	5206050	5206449	5206227
chrX	7004800	7005249	7005052
chr3R	7128600	7129149	7128827
chr2L	12010000	12011199	12011052
chr2L	15111300	15111699	15111582
chrX	9587700	9588299	9588032
chr3R	26214250	26214549	26214432
chr3R	1426150	1426499	1426342
chr3L	6782750	6783249	6783077
chrX	690700	691099	690887
chr3R	20906100	20906499	20906302
chrX	7952400	7952799	7952597
chr3L	21278950	21279249	21279112
chrX	3028650	3028949	3028832
chr3L	8997800	8998199	8998002
chr3L	6982000	6982799	6982672
chrX	4356000	4356299	4356162
chr2R	2543750	2544049	2543847
chr3L	20764450	20764749	20764577
chr3R	8890900	8891299	8891127
chr3R	13982350	13982649	13982527
chrX	1377100	1377449	1377277
chr2R	20949150	20949549	20949317
chr3L	12428350	12428699	12428577
chr3R	2912400	2912699	2912582
chrX	13053400	13053649	13053562
chr3L	21591350	21591849	21591592
chr2L	20776850	20777199	20777012
chr2R	9711700	9712249	9712097
chr2R	12402250	12402749	12402447
chr3R	661000	661349	661182
chr3L	14126100	14126449	14126272
chr2R	7339300	7340399	7340217
chrX	653100	653499	653362
chr3R	24636850	24637199	24636992
chr2L	1954500	1954999	1954722
chr3R	259450	259799	259602
chr3R	2822700	2822999	2822847
chr3R	2671250	2671899	2671752
chr4	405900	406249	406117
chr3R	13947300	13947699	13947442
chrX	5894750	5895499	5895357
chrX	4320600	4321199	4321007
chr3L	1568500	1568749	1568637
chr3R	12683300	12683849	12683612
chrX	6240900	6241249	6241057
chr3R	17387300	17387899	17387537
chr2L	12085750	12086049	12085892
chrX	484400	484949	484622
chrX	549100	549399	549282
chr3L	6740300	6740549	6740387
chr3R	18967650	18968099	18967797
chr3R	7476200	7476549	7476402
chr3R	18983550	18983749	18983637
chr2R	15162650	15163199	15162977
chr2R	5465350	5465649	5465532
chr4	865000	865449	865222
chr3R	1485450	1485749	1485612
chr3R	12641400	12641749	12641552
chr3L	224100	224899	224752
chr3R	7519950	7520249	7520077
chr3R	9486900	9487399	9487257
chr2L	3662400	3662749	3662582
chr2R	18755100	18755499	18755312
chr3L	9470000	9470199	9470102
chr3R	26607600	26607949	26607792
chr2L	5325250	5325649	5325487
chr3R	8837250	8837749	8837442
chr3R	13543950	13544349	13544052
chr2L	21851400	21851849	21851647
chr3R	18958900	18959249	18959052
chr2L	21868750	21869549	21869362
chr3R	18985050	18985249	18985152
chr3R	12229150	12229799	12229632
chr2L	16422650	16423249	16422832
chrX	12167050	12167299	12167167
chr2R	5082400	5082749	5082537
chr3R	6490700	6491049	6490892
chr2R	20062250	20062599	20062397
chr3L	17637400	17637649	17637567
chr3L	9847700	9848049	9847832
chr3L	18847400	18847999	18847547
chr3R	25527600	25527949	25527747
chr3R	11100800	11101099	11100942
chrX	10716800	10717149	10716957
chr2R	7453000	7453449	7453207
chr2R	20701100	20701549	20701327
chr2L	6821550	6821949	6821797
chr3L	20234450	20234749	20234602
chr3R	26734750	26735049	26734897
chrX	2032550	2032899	2032717
chr3R	12249050	12249349	12249227
chr3L	3845750	3846199	3845897
chr3R	19037300	19037699	19037457
chrX	7041850	7042199	7041962
chr2R	8803850	8804149	8803977
chr3R	7086850	7087199	7087062
chr2L	250700	250949	250827
chr3R	2629550	2629799	2629667
chr3R	7048300	7048649	7048457
chr2L	11445600	11446349	11446212
chr3R	8293450	8293549	8293547
chr2L	7302400	7302699	7302507
chr3L	14170600	14171199	14170777
chr3R	2504200	2504599	2504377
chr2L	3825350	3825699	3825542
chr3L	10318700	10318949	10318817
chrX	4490600	4490899	4490792
chr2R	2629200	2629449	2629362
chr4	724750	725299	725157
chr2L	18936100	18936349	18936267
chr3R	16418700	16418999	16418832
chrX	17658950	17659249	17659082
chr2R	7872850	7873049	7872912
chr3R	12487450	12487799	12487627
chr2R	3916900	3917199	3917012
chr2R	15153500	15153799	15153602
chr3R	7179200	7179549	7179352
chr2L	21105200	21105449	21105322
chr2L	6921100	6921349	6921222
chr3R	12239550	12239799	12239642
chr3L	8435350	8435599	8435422
chr3L	3222850	3223099	3222977
chr2R	7362900	7363249	7363097
chr3R	2636300	2636649	2636457
chr3L	14143250	14143599	14143382
chr2R	18823850	18824399	18824217
chrX	4317800	4318099	4317967
chrX	8530900	8531199	8531052
chr2R	5825050	5825349	5825227
chrX	4510750	4510999	4510842
chrX	17596800	17597149	17596997
chr3R	20146100	20146349	20146257
chr3L	10287100	10287349	10287202
chr2L	12498600	12498849	12498722
chr3L	3876800	3877149	3876952
chrX	12509800	12510149	12510007
chr2L	5541950	5542199	5542062
chrX	8679700	8679999	8679867
chr3R	12795150	12795449	12795322
chr3R	2701550	2701799	2701647
chr3R	16676100	16676399	16676237
chr2R	7356950	7357299	7357107
chr2L	8874600	8874799	8874727
chr2R	8056550	8056849	8056647
chr2L	21417050	21417199	21417182
chr2R	4801900	4802199	4802017
chr3R	12569950	12570399	12570152
chr2L	2885050	2885349	2885162
chr2R	19794700	19794949	19794767
chr2L	16486350	16486649	16486482
chrX	6428100	6428399	6428262
chr3L	1352150	1352349	1352247
chr3R	3012550	3012849	3012687
chr2R	11735550	11735749	11735597
chr2L	3606500	3607199	3606852
chr3L	372950	373199	373032
chr3R	10416700	10416949	10416802
chr3R	2758550	2758799	2758677
chrX	8188100	8188199	8188197
chr2R	8927950	8928249	8928062
chr2R	18129350	18129899	18129717
chr2R	18825150	18825349	18825277
chr2L	18152350	18152649	18152482
chr2R	939900	940049	939902
chr2L	414750	415199	415032
chrX	8190150	8190249	8190152
chr2R	4019000	4019249	4019147
chr2L	11358800	11359049	11358892
chr2L	5400950	5401249	5401112
chrX	16044650	16044949	16044737
chr2L	12006550	12007599	12007492
chr2L	12003500	12004699	12004537
chrX	12557500	12557799	12557672
chr3L	6745350	6745549	6745452
chr3R	2567250	2568049	2567897
chr2R	6978550	6978799	6978672
chr2R	17210950	17211299	17211127
chr3L	21455500	21455749	21455657
chr2L	3538500	3538799	3538682
chr3R	20770600	20770799	20770672
chr3R	23089650	23089899	23089762
chr2R	14197100	14197399	14197257
chr3L	14592600	14593049	14592832
chr2R	8929000	8929299	8929127
chr3R	20696050	20696649	20696247
chr3R	1833850	1834299	1833987
chr2L	1049350	1049649	1049502
chr3R	12544150	12544449	12544402
chr2L	3836550	3836749	3836652
chr3L	3855800	3856099	3855952
chr3R	9702850	9703199	9703062
chr3R	25369000	25369349	25369207
chr3R	26685450	26685949	26685827
chr3L	3223450	3223749	3223592
chr3R	6308200	6308399	6308347
chr3R	7035800	7036099	7035937
chr3R	12778650	12778949	12778812
chr3L	7332600	7332849	7332722
chrX	4983850	4984099	4984017
chr3R	26691500	26691899	26691777
chr3R	5335650	5335899	5335812
chr3R	7041900	7042149	7042032
chr2L	12433650	12434049	12433887
chr2R	7448550	7448849	7448682
chrX	13290700	13290999	13290842
chr3L	22717500	22717799	22717662
chr3R	14197150	14197449	14197297
chr3R	19032400	19032649	19032512
chr3R	20174350	20174649	20174527
chrX	13278850	13279049	13278892
chr2R	16794800	16795249	16794967
chr3L	5875000	5875299	5875157
chr3L	12602300	12602749	12602597
chrX	9586700	9586949	9586832
chr3R	2641850	2642149	2642022
chr2L	6019750	6020099	6020002
chr2R	17601000	17601249	17601122
chr3L	1515900	1516199	1516097
chrX	16214100	16214549	16214307
chr2R	11216700	11216999	11216857
chr2L	10387950	10388149	10388077
chrX	8566250	8566499	8566387
chr3L	11920400	11920699	11920522
chr2R	5003950	5004199	5004102
chr2R	7460900	7461099	7460932
chrX	16043050	16043349	16043237
chr2R	2550550	2550849	2550737
chrX	7056600	7056849	7056742
chr3L	14111950	14112249	14112057
chr2R	16848400	16848749	16848587
chrX	7521050	7521599	7521352
chr2R	13644550	13644899	13644722
chr3R	5536650	5537049	5536787
chr3L	371300	371549	371402
chrX	440650	440949	440852
chr2R	16214650	16214899	16214812
chr3L	16403600	16403899	16403752
chr2R	6445300	6445499	6445377
chr2L	16485650	16485899	16485732
chr3R	23407800	23408049	23407887
chr2L	9897450	9897649	9897527
chr2R	9370550	9370849	9370657
chr2R	20732250	20732649	20732462
chr2L	2449700	2449949	2449817
chr3R	12588100	12588199	12588197
chr3R	16118650	16118899	16118777
chr3R	11863800	11864099	11863967
chr3L	17230700	17230949	17230847
chrX	7954950	7955199	7955097
chr3R	17213350	17213599	17213497
chr2R	14044050	14044399	14044262
chr2L	1973950	1974099	1974027
chr3R	4160800	4161099	4160872
chr2R	4145750	4145999	4145882
chrX	20560250	20560599	20560472
chr3L	20802700	20802899	20802827
chr2L	6545450	6545699	6545582
chr3L	11003400	11003749	11003642
chrX	13676000	13676249	13676167
chrX	21244950	21245249	21245047
chr3L	18393000	18393549	18393457
chr3L	9017850	9018099	9018012
chr3R	12517200	12517449	12517337
chr3L	19675950	19676249	19676127
chrX	4448800	4448999	4448882
chr3L	16588000	16588249	16588117
chr3R	9470650	9470899	9470782
chr3L	12565550	12565799	12565657
chr2R	13480250	13480449	13480352
chr3R	25518050	25518349	25518242
chrX	8590350	8590649	8590542
chr2L	21855250	21855449	21855357
chr3R	12230050	12230249	12230087
chr2L	6178450	6178699	6178532
chr3R	8251550	8252049	8251607
chr3R	11791050	11791249	11791187
chr2L	13165450	13165699	13165547
chr2L	16064050	16064299	16064202
chr2R	8906600	8906949	8906772
chr2R	12743850	12744149	12744007
chrX	8570700	8570899	8570832
chr3R	9756100	9756299	9756212
chr2L	9894950	9895199	9894987
chr2L	21310000	21310199	21310082
chr3R	23267900	23268199	23267972
chrX	13890000	13890199	13890072
chr2R	10345600	10345949	10345782
chr2R	7037450	7037649	7037572
chr3R	2858800	2859049	2858917
chr2L	6088400	6088799	6088547
chr3R	13366100	13366349	13366212
chrX	8349100	8349349	8349267
chr3L	3148700	3148899	3148792
chr3R	16672550	16672849	16672707
chr2L	6078950	6079199	6079092
chr2L	6833400	6834099	6833907
chr2L	1411300	1411549	1411462
chr2R	3850050	3850299	3850187
chr2R	7439550	7439849	7439677
chr2R	12471400	12471599	12471477
chrX	12832100	12832449	12832342
chr3R	19033000	19033199	19033067
chr2R	2806100	2806349	2806252
chr2LHet	187650	188299	187782
chr2R	8791850	8792299	8792127
chr3L	18665450	18665699	18665562
chr3L	18198700	18198899	18198832
chr3L	22396250	22396499	22396357
chrX	9049900	9050399	9050337
chrX	17684150	17684449	17684332
chrX	11030300	11030699	11030572
chr3L	8308200	8308599	8308552
chr3L	18846650	18846849	18846697
chr3L	12854700	12854849	12854762
chr2R	2549300	2549549	2549457
chr3R	10133750	10133949	10133857
chr2R	8434600	8434849	8434707
chrX	9665000	9665199	9665077
chr3R	2282750	2282949	2282832
chr2L	21847700	21847999	21847932
chr2R	7445000	7445199	7445142
chrX	1955300	1955499	1955387
chr2L	5550	5899	5697
chr3L	9404250	9404499	9404352
chr3R	25534150	25534349	25534272
chr3L	21793350	21793799	21793742
chr3L	14545450	14545749	14545622
chr3L	14115200	14115449	14115342
chr3R	2675700	2675949	2675767
chr2L	9797150	9797349	9797282
chr2R	9390250	9390499	9390387
chr3L	10292900	10293199	10293017
chr3R	24864750	24864949	24864857
chr3R	12628550	12628799	12628687
chr2R	20856950	20857149	20857027
chr3R	13873550	13873749	13873647
chr3R	10482000	10482199	10482077
chr3R	24426300	24426449	24426347
chrX	5458550	5458799	5458607
chr2R	1825050	1825249	1825147
chrX	7053200	7053849	7053697
chr2R	13709800	13710049	13709952
chr2L	22024450	22024749	22024652
chr2R	8667500	8667699	8667642
chr4	738250	738499	738367
chr3R	2857350	2857549	2857427
chr2L	16286500	16286749	16286687
chr2L	701550	701799	701757
chr2R	20289800	20290049	20289972
chrX	11030950	11031199	11031037
chr2L	18782650	18783599	18783202
chr3L	10318250	10318449	10318357
chr3R	25397750	25398049	25397877
chr2R	8060500	8060649	8060572
chr3R	17382800	17383049	17382947
chr2R	6859650	6859949	6859832
chr3L	17637950	17638199	17638017
chr2R	12915250	12915499	12915342
chrX	4424000	4424199	4424102
chr2L	8415650	8415849	8415762
chr2R	17331000	17331199	17331097
chr2R	8868100	8868599	8868322
chr2L	4810050	4810299	4810217
chr3R	12718150	12718399	12718277
chr3R	19019150	19019449	19019292
chr2L	16286100	16286299	16286157
chr2L	5055650	5055849	5055747
chr2R	5875800	5876099	5875892
chr2L	19322600	19322849	19322742
chrX	4511250	4511699	4511317
chr3R	632100	632299	632197
chrX	1904050	1904449	1904232
chrX	15273100	15273249	15273182
chr3L	18666150	18666349	18666317
chr3R	20920300	20920699	20920492
chrX	19390950	19391149	19390997
chr2L	1971450	1971649	1971567
chr2L	505100	505249	505177
chr3R	12763850	12764099	12763977
chr2R	20074100	20074349	20074152
chr3R	17088950	17089099	17089002
chrX	7180150	7180399	7180262
chr3R	8471150	8471349	8471257
chr3L	20614750	20615199	20614967
chr3R	17432400	17432649	17432487
chr2R	16801000	16801899	16801797
chr3L	14593800	14593949	14593867
chr3R	26101800	26101999	26101887
chrX	5496000	5496199	5496057
chr2R	14299350	14299499	14299447
chr2L	16888300	16888499	16888397
chr3L	10844400	10844549	10844477
chr3L	9847250	9847399	9847312
chr4	77050	77199	77112
chr2R	10057900	10058049	10057992
chr2L	21789500	21789749	21789602
chr2R	15338800	15338999	15338887
chr3R	7775300	7775499	7775372
chr3R	9471450	9471749	9471657
chr3L	22393450	22393649	22393547
chr3L	6987600	6987749	6987747
chr2L	5724500	5724699	5724637
chrX	5455800	5455949	5455912
chr3R	14064450	14064649	14064552
chrX	20559150	20559349	20559272
chr3R	12663400	12663599	12663422
chr3R	13994250	13994449	13994387
chrX	1236000	1236149	1236122
chr2L	6000100	6000249	6000177
chr2R	18573550	18573849	18573777
chr3L	13396600	13396799	13396687
chrX	2337950	2338099	2338042
chr3R	17285750	17285949	17285877
chr3L	18174800	18175049	18174897
chr3L	11689500	11689649	11689567
chr3L	12427600	12427799	12427672
chr2R	13710750	13710999	13710952
chr3R	24977650	24977799	24977752
chr2R	16836800	16836999	16836882
chr3R	19685200	19685299	19685237
chrX	9043300	9043499	9043412
chr3R	2712150	2712349	2712207
chr2L	540900	541199	541037
chr2R	20742250	20742549	20742357
chr3R	4111700	4111949	4111882
chr3L	124150	124349	124247
chr3R	26213550	26213949	26213882
chr2L	3657900	3658099	3658027
chr3R	19653600	19653699	19653667
chrX	18192100	18192549	18192132
chr3R	2508950	2509199	2509077
chr2R	18937150	18937349	18937272
chr2R	8477250	8477449	8477382
chr3R	27045000	27045199	27045087
chr3L	8742000	8742149	8742097
chr2R	10391300	10391499	10391392
chr2R	3804350	3804499	3804462
chr3R	16153650	16153799	16153682
chr3L	9036900	9037149	9036992
chrX	5314600	5314999	5314892
chr3L	21500550	21500699	21500607
chr3R	26170000	26170299	26170152
chr3L	1364500	1364799	1364657
chr3L	4159300	4159599	4159517
chr2R	7450500	7450699	7450567
chr3R	3762500	3762699	3762577
chrX	4316300	4316599	4316397
chr3R	24393600	24393799	24393702
chr2L	13904400	13904549	13904462
chr2L	22168600	22168799	22168672
chr3R	2830300	2830449	2830402
chr2R	8883750	8883949	8883817
chr2R	15159000	15159149	15159087
chr3L	12497200	12497349	12497307
chr2R	10687050	10687299	10687202
chr3L	19903250	19903449	19903337
chr3R	12905800	12905949	12905892
chrX	6747500	6747699	6747582
chr3L	5758400	5758699	5758487
chrX	7957550	7957699	7957592
chr3R	4026550	4026699	4026602
chr3R	14199500	14199599	14199557
chr2L	6536200	6536449	6536337
chr3R	24754050	24754199	24754177
chr2R	3955350	3955849	3955752
chr3R	24889400	24889599	24889522
chrX	20561550	20561849	20561637
chr3L	12427000	12427199	12427102
chr2R	6005050	6005199	6005137
chr3R	2747350	2747549	2747487
chr3R	17199300	17199399	17199302
chrX	5632000	5632199	5632077
chrX	1130700	1130849	1130762
chr3R	26887200	26887349	26887267
chr3L	11447650	11447799	11447732
chr2R	20941000	20941149	20941037
chr3R	8452350	8452499	8452437
chr3R	176200	176499	176287
chr2L	18934700	18934899	18934787
chr2L	3540050	3540349	3540232
chr4	439450	439649	439542
chr3R	2778900	2779049	2778957
chr3L	21465000	21465299	21465112
chr3R	12620300	12620499	12620392
chr2R	16848950	16849099	16849037
chrX	481750	482049	481957
chr3R	26886550	26886799	26886622
chr2L	20350300	20350499	20350392
chr2R	7677500	7677749	7677612
chr2L	20175050	20175199	20175112
chr2R	12403550	12403699	12403652
chr3L	2586550	2586699	2586597
chrX	12547700	12547849	12547807
chr3L	15547400	15547549	15547527
chrX	4347150	4347349	4347257
chr2R	19597250	19597449	19597322
chr2L	21156150	21156299	21156242
chr3R	12184950	12185099	12185022
chr2L	11517150	11517299	11517192
chr2L	66700	66849	66782
chr2R	18686450	18686649	18686582
chr2L	13550100	13550299	13550177
chrX	5892100	5892249	5892157
chr3L	21453700	21453899	21453822
chr3R	1486000	1486149	1486117
chr3R	20545250	20545399	20545327
chr3R	6442600	6443149	6442797
chrX	15344100	15344399	15344232
chrX	9188650	9188849	9188747
chrX	4314200	4314399	4314342
chrX	15356650	15356749	15356737
chr2R	10506050	10506199	10506187
chr3R	15176350	15176549	15176487
chrX	7852950	7853099	7852992
chrX	17696500	17696699	17696537
chr2R	9447850	9447999	9447967
chr3R	12800400	12800599	12800522
chrX	17658100	17658299	17658247
chr3R	14061650	14061949	14061772
chrX	9178050	9178199	9178162
chr3R	2788900	2789049	2788977
chr3R	12744900	12745049	12744947
chr3L	1578750	1578949	1578827
chrX	11923100	11923249	11923107
chr2L	8820600	8820799	8820737
chr3R	3299300	3299499	3299422
chr2L	8842150	8842299	8842217
chr3R	16981600	16981749	16981642
chr2L	2855950	2856099	2856032
chr3R	25830550	25830749	25830627
chr3R	2643850	2643999	2643902
chr2R	6471750	6471949	6471857
chr2R	15343250	15343399	15343322
chrX	20381700	20381849	20381757
chrX	12164750	12164899	12164872
chrX	18264800	18264999	18264922
chr3R	2672550	2672699	2672607
chrX	4500600	4500749	4500657
chr3L	9813450	9813599	9813527
chr3R	11158850	11158999	11158902
chr3R	13430350	13430899	13430497
chr3R	2761350	2761999	2761462
chr2L	490150	490299	490237
chrX	4297800	4297949	4297832
chr3R	2606700	2606899	2606717
chr3R	25868950	25869099	25869012
chr2R	7436350	7436499	7436397
chr3R	13507950	13508349	13508002
chr2R	15343650	15343799	15343712
chr3L	7363350	7363649	7363632
chrX	10635900	10636049	10636007
chr2L	16310700	16310849	16310702
chr3R	4646300	4646449	4646377
chr3R	27898250	27898399	27898332
chrX	17721550	17721699	17721552
chr2L	1967350	1967549	1967517
chr3R	23267100	23267399	23267302
chrX	3598350	3598499	3598417
chr3L	16581200	16581349	16581337
chr3L	11002200	11002499	11002342
chr2L	1724400	1724499	1724412
chr3R	12645100	12645449	12645377
chr3R	12652150	12652349	12652242
chr3R	17202700	17202899	17202757
chr2R	8323500	8323599	8323552
chrX	18206850	18207099	18206947
chr2L	17574850	17574999	17574857
chrX	7950750	7950899	7950867
chr3R	17234200	17234349	17234292
chr3R	12704300	12704449	12704392
chr3R	12749400	12749599	12749482
chr2L	4458250	4458399	4458292
chrX	659050	659249	659157
chr2L	19887600	19887749	19887637
chr2R	8088250	8088449	8088302
chr2R	17015650	17016099	17015727
chr2R	17368250	17368399	17368342
chr2R	10104100	10104249	10104112
chr3R	17191200	17191349	17191272
chr3R	12744050	12744199	12744112
chrX	21229250	21229449	21229377
chr3R	11815100	11815299	11815142
chr2R	19738500	19738699	19738542
chr3L	19902450	19902599	19902487
chrX	5907200	5907599	5907257
chr2L	21221400	21221649	21221497
chr3R	25516900	25517099	25517027
chr2R	5707750	5707849	5707787
chr2R	8648250	8648399	8648327
chr3R	26589950	26590049	26589977
chrX	17262700	17262899	17262792
chr2L	6175150	6175299	6175197
chrX	8724400	8724499	8724477
chr3R	19544100	19544299	19544202
chr2L	10842300	10842449	10842372
chr3L	1921050	1921199	1921102
chrX	15215150	15215299	15215197
chr2R	17592250	17592449	17592352
chr3R	1414000	1414199	1414042
chr3R	11798900	11799099	11798962
chr3R	22692950	22693099	22693012
chr3R	27048500	27048599	27048572
chrX	4000050	4000199	4000127
chr2R	5847500	5847649	5847587
chrX	17239950	17240099	17240027
chrX	3673700	3673999	3673852
chr3R	7644700	7644849	7644812
chr3R	16423800	16423949	16423827
chr3R	9509550	9509699	9509592
chr2R	20702050	20702249	20702217
chr3R	22692500	22692649	22692547
chr2R	12066250	12066399	12066322
chr3L	4546900	4547099	4546972
chr3R	11619250	11619449	11619377
chr2R	5579450	5579549	5579507
chr3R	5868550	5868699	5868562
chr3L	2852000	2852099	2852037
chr3L	11116250	11116399	11116307
chr3L	13997200	13997349	13997292
chr3L	7362850	7362999	7362947
chr3L	19591600	19591949	19591602
chr3L	2587300	2587449	2587397
chr2L	597850	598099	598002
chr3R	17010600	17010699	17010637
chr2R	3420900	3420999	3420997
chr3R	7788750	7788849	7788847
chr2R	9110700	9110849	9110742
chr3R	17305500	17305649	17305557
chr3R	1296550	1296649	1296647
chrX	523350	523549	523422
chr2R	12043500	12043649	12043537
chr3R	13630950	13631049	13630982
chr3L	9607150	9607299	9607197
chrX	18481400	18481549	18481472
chrX	7262450	7262549	7262497
chr2L	8881050	8881199	8881132
chrX	16589750	16589949	16589872
chr3L	10850500	10850599	10850562
chr2L	10200950	10201049	10201002
chr3R	4878150	4878299	4878272
chr3L	14591600	14591749	14591707
chr2R	12458550	12458699	12458582
chr3R	12597750	12597949	12597942
chr3L	2265850	2265949	2265857
chr2L	8628200	8628349	8628252
chr3L	3855050	3855249	3855147
chr3R	10434700	10434849	10434742
chr3R	7599450	7599599	7599477
chr3R	6682450	6682549	6682527
chr3R	6175750	6175899	6175807
chr3L	3878600	3878799	3878722
chr2L	15498850	15498949	15498897
chr3R	12692500	12692849	12692712
chr2L	4810850	4811049	4810882
chr2R	16444200	16444349	16444267
chr3R	629100	629249	629127
chr3R	913600	913949	913852
chr3R	4175350	4175449	4175442
chr3L	17839400	17839649	17839457
chr3L	16080450	16080649	16080482
chr3L	7242350	7242499	7242407
chr3R	12624550	12624699	12624592
chr3L	8991150	8991299	8991207
chr2L	6918700	6918799	6918737
chr2R	17722450	17722599	17722517
chr3L	22362900	22363049	22362977
chr3R	19022850	19023049	19023002
chr3L	21577850	21578049	21577932
chr3R	3718100	3718249	3718167
chr3R	17497400	17497499	17497432
chr3L	3071850	3071949	3071882
chr2L	21843950	21844049	21843997
chrX	12658850	12658949	12658882
chr3R	11798300	11798499	11798352
chr2L	20675900	20675999	20675967
chr2R	6968900	6969049	6968967
chr3R	12783550	12783699	12783617
chr2L	6047950	6048099	6048067
chr3L	1862200	1862349	1862262
chr3R	21707750	21707849	21707827
chr3R	2674350	2674499	2674432
chr3R	638950	639049	639002
chrX	20988050	20988199	20988127
chr3R	26099750	26099899	26099817
chr3R	2825050	2825199	2825097
chr2L	18688750	18688849	18688757
chr2R	17601500	17601599	17601597
chrX	4402150	4402249	4402207
chr3R	2705200	2705399	2705337
chrX	2497850	2497999	2497967
chrX	16577950	16578049	16578022
chrX	4411500	4411599	4411572
chr3L	21453300	21453499	21453467
chr3R	26212650	26212799	26212722
chr2L	5981450	5981749	5981642
chr3R	21924900	21925049	21924997
chrX	8800900	8800999	8800987
chrX	11474250	11474399	11474302
chrX	7018800	7018999	7018867
chrX	16531400	16531549	16531452
chr3R	17214300	17214449	17214352
chr2L	3659200	3659299	3659237
chrX	5216750	5216849	5216782
chr3R	14563950	14564049	14564027
chr2L	21866500	21866649	21866552
chr3R	17301450	17301649	17301527
chr3R	14796600	14796699	14796652
chr3R	2714700	2714899	2714767
chrX	9638400	9638599	9638477
chr3R	25865350	25865449	25865402
chr2L	19576850	19576949	19576932
chr3L	18445850	18446099	18445907
chrX	19502150	19502249	19502187
chr2L	20784700	20784949	20784802
chr3R	7125400	7125499	7125412
chr2L	1980750	1980849	1980812
chr3R	27897050	27897349	27897142
chr3R	7415750	7415949	7415842
chr3L	10518800	10518949	10518887
chrX	7146600	7146699	7146652
chr3R	17094700	17094849	17094767
chr2R	4982650	4982749	4982692
chr2L	13813700	13813799	13813797
chr4	444100	444249	444172
chr3L	1178150	1178249	1178197
chrX	10106250	10106399	10106362
chr2R	15714000	15714099	15714077
chr2R	12277400	12277499	12277402
chrX	11018650	11018799	11018752
chr3R	26607250	26607399	26607337
chrX	4187600	4187699	4187652
chr2L	9581700	9581849	9581727
chrX	2029650	2029799	2029687
chr2R	18402150	18402299	18402247
chr2L	2014000	2014149	2014052
chr3R	11818900	11818999	11818987
chrX	4578500	4578649	4578547
chr3R	24165450	24165649	24165562
chrX	17316150	17316249	17316192
chrX	2164750	2164899	2164807
chrX	1847100	1847199	1847117
chr3R	25871850	25871999	25871922
chr2R	14140750	14140899	14140857
chr2L	7998700	7998799	7998782
chr2L	6343600	6343699	6343642
chr3R	25598400	25598549	25598452
chrX	16534750	16534899	16534832
chr3L	8434900	8435049	8434982
chr3L	17743750	17743849	17743792
chr3L	13029850	13029949	13029892
chr2L	6967600	6967699	6967602
chrX	15656850	15656999	15656967
chr3L	10508950	10509049	10508997
chrX	2518750	2518849	2518792
chr3L	3789300	3789399	3789302
chr2R	9110150	9110249	9110227
chr3R	26100550	26100699	26100632
chr3R	778350	778449	778417
chr3R	26634100	26634249	26634202
chr3R	1688100	1688199	1688102
chr2R	10095450	10095599	10095522
chr2R	8847600	8847699	8847637
chr2L	19240500	19240599	19240537
chr3R	11835800	11835899	11835837
chrX	16862700	16862799	16862717
chr2L	6480800	6480899	6480852
chr3R	940050	940299	940087
chr3R	12560350	12560449	12560362
chr3R	16383350	16383449	16383397
chr2R	9077500	9077599	9077537
chr2R	3909350	3909499	3909397
chr3L	10247350	10247449	10247422
chr2L	21682050	21682149	21682082
chr2R	20739650	20739799	20739767
chr3L	17961700	17961799	17961737
chr2L	599600	599799	599747
chr3L	10280500	10280649	10280617
chr3R	736150	736249	736247
chr3R	11089200	11089299	11089202
chrX	8670150	8670299	8670172
chr2L	8543250	8543349	8543312
chr2L	2492850	2492949	2492932
chr3R	26592900	26592999	26592962
chr3R	23344000	23344099	23344042
chrX	416350	416449	416392
chr3L	17840100	17840199	17840172
chr3L	9435350	9435449	9435352
chr2L	7772000	7772099	7772092
chrX	13574100	13574249	13574242
chr3L	4253050	4253199	4253127
chr2L	19045250	19045349	19045342
chr2R	10365200	10365349	10365227
chr2R	3876600	3876699	3876612
chrX	9177150	9177249	9177212
chr2L	16421350	16421449	16421377
chr2R	2760500	2760599	2760547
chrX	14474500	14474599	14474597
chr3L	10234600	10234749	10234617
chrX	16504650	16504749	16504712
chr3L	6052300	6052399	6052302
chr3R	5166700	5166799	5166772
chr3L	19811150	19811249	19811207
chr2R	8060950	8061099	8061052
chr3R	25040300	25040399	25040372
chrX	18161000	18161199	18161152
chr3R	12760050	12760199	12760052
chr3R	12782900	12782999	12782927
chrX	8122150	8122249	8122177
chr3L	14104650	14104799	14104717
chrX	5795900	5796049	5795922
chr2L	17557450	17557599	17557532
chrX	14637800	14637899	14637862
chr3L	22856800	22856949	22856912
chr2R	4998350	4998449	4998427
chr3R	16656300	16656399	16656307
chr3R	6361650	6361749	6361702
chr2R	13570900	13570999	13570992
chr3L	17550750	17550849	17550832
chr3R	12503850	12503999	12503852
chr2L	12436350	12436449	12436417
chrX	16041650	16042099	16041767
chr2L	11816500	11816649	11816572
chr2R	10686450	10686749	10686552
chr3R	26888200	26888299	26888267
chr2R	8847000	8847099	8847092
chr3L	12270650	12270749	12270697
chr3L	21019450	21019599	21019522
chr2R	6444750	6444849	6444762
chr3L	16641050	16641149	16641117
chr3R	11851600	11851699	11851632
chr3R	9486200	9486299	9486247
chr2R	1922950	1923049	1922972
chrX	920600	920699	920662
chrX	16342700	16343049	16342987
chr2L	19263700	19263799	19263772
chr3L	2608900	2608999	2608997
chrX	18880400	18880499	18880492
chrX	12820200	12820349	12820327
chrX	16316650	16316799	16316747
chr2L	16049650	16049749	16049712
chr3R	2577300	2577399	2577327
chr3L	8668850	8668949	8668892
chr3R	14058100	14058199	14058137
chr3L	4842750	4842849	4842782
chr3R	13431100	13431199	13431172
chrX	10372750	10372849	10372827
chr3L	16654650	16654749	16654707
chrX	14141650	14141749	14141677
chrX	21216250	21216349	21216317
chrX	9583500	9583649	9583597
chr3R	167050	167149	167102
chr2L	5278500	5278599	5278527
chr3R	27571550	27571649	27571552
chr3R	25365600	25365699	25365602
chr3R	19873900	19873999	19873937
chr3R	9472600	9472699	9472672
chr3R	4103500	4103599	4103592
chr2L	5411450	5411549	5411502
chr3R	5454500	5454599	5454557
chr2R	8846400	8846499	8846492
chr3R	13994700	13994799	13994782
chr3L	15133800	15133899	15133897
chr3L	20789950	20790049	20789997
chr2R	3166150	3166249	3166187
chr2L	21757400	21757499	21757442
chr3R	12977450	12977549	12977507
chr3L	6973150	6973249	6973192
chr2R	19777700	19777799	19777752
chr3R	5456700	5456799	5456702
chr3L	9961500	9961599	9961532
chr3R	27045400	27045499	27045437
chr3R	12167450	12167599	12167547
chrX	17206350	17206449	17206397
chr2R	19438750	19438849	19438847
chr2R	2081300	2081399	2081382
chr2L	18361350	18361449	18361382
chrX	15250450	15250549	15250497
chr3L	199250	199349	199257
chr3R	19873300	19873399	19873337
chr2R	16831350	16831449	16831417
chr2R	8872350	8872599	8872492
chr3R	17259950	17260049	17260047
chr2R	17602250	17602349	17602317
chr3R	5456350	5456449	5456397
chr3R	25045800	25045899	25045892
chr3R	2585350	2585449	2585357
chr3LHet	1396950	1397049	1396952
chr3L	2531400	2531499	2531452
chr3L	9449100	9449199	9449117
chr3R	21075450	21075549	21075462
chr3L	9403900	9403999	9403927
chrX	16493200	16493299	16493267
chr2R	20791450	20791549	20791467
chr2L	2196650	2196749	2196697
chr2L	12011500	12011599	12011572
chr3L	1206800	1206899	1206847
chr2L	16500350	16500449	16500392
chrX	550000	550099	550082
chr3R	10540200	10540299	10540217
chr3R	12067050	12067149	12067127
chr2R	5987300	5987399	5987347
chr2L	4811800	4811899	4811827
chr3L	2636700	2636799	2636732
chr2L	3547150	3547249	3547192
chr3R	17296150	17296249	17296207
chr3L	22058900	22058999	22058967
chr3R	7774700	7774799	7774762
chrX	16316250	16316349	16316297
chr3R	9471150	9471249	9471202
chrX	7186300	7186399	7186322
chr3R	13492650	13492749	13492677
chr3L	5922600	5922699	5922637
chr2R	6731500	6731599	6731562
chr3R	12511950	12512049	12512007
chr2L	18737400	18737549	18737402
chr4	1276400	1276499	1276432

## Sheet: Pho 6-8h
chromosome	start	end	peak_summit
chrX	5801950	5802399	5802132
chrX	20514300	20514799	20514457
chrX	2017200	2017999	2017507
chrX	8544650	8545249	8544922
chrX	2034550	2034849	2034727
chrX	8700550	8701099	8700787
chrX	5473450	5473949	5473707
chrX	20564800	20565499	20565232
chr2R	4536750	4537199	4536957
chr3R	12784050	12784399	12784232
chr3R	12725150	12725899	12725597
chr2L	160600	161099	160842
chrX	9587750	9588299	9587992
chr3R	25381650	25382199	25381987
chr2L	5461100	5461649	5461347
chr3L	8442850	8443349	8442987
chrX	4318900	4319449	4319227
chr3R	12795700	12796249	12795902
chrX	2018250	2018549	2018407
chr3R	10481100	10481549	10481392
chr2L	3836500	3836849	3836642
chrX	2019500	2019899	2019717
chr2R	7416950	7417399	7417137
chr2R	8056000	8056349	8056152
chrX	653050	653499	653367
chrX	8699750	8700249	8699967
chrX	17661900	17662649	17662257
chr2L	1970350	1970899	1970647
chr3R	4159500	4160349	4159772
chrX	2328900	2329349	2329067
chrX	5487850	5488349	5488107
chrX	8651800	8652249	8651987
chrX	2030750	2031749	2031007
chr3R	2718700	2719249	2718962
chrX	2322850	2323249	2323062
chrX	17683400	17684499	17683697
chrX	17291100	17291499	17291277
chr3L	6897050	6897549	6897242
chr3R	12695000	12695449	12695267
chr3R	12528450	12528999	12528727
chr3R	19026700	19027149	19026952
chrX	482950	483399	483152
chrX	690650	691049	690892
chr3L	10282300	10282999	10282742
chrX	19439900	19441099	19440327
chrX	16110800	16111899	16111397
chrX	5454450	5455099	5454697
chr3R	12708100	12708749	12708337
chr3R	8837250	8837649	8837437
chr3R	172250	172799	172572
chrX	9623050	9623649	9623197
chr3R	9727100	9727599	9727352
chr2L	10003650	10003999	10003812
chr3L	377750	378499	378232
chr3L	14111850	14112249	14112092
chr2L	18881250	18881899	18881567
chr2R	8771700	8772199	8771987
chr3R	2617100	2617649	2617292
chr3R	2738400	2739099	2738897
chr2L	5403500	5404049	5403707
chr4	1010100	1010449	1010242
chr3L	12321800	12322149	12321957
chr3R	9756050	9756299	9756162
chr3L	6981900	6982849	6982142
chr3R	12655550	12656099	12655912
chr3R	12774250	12774649	12774437
chr2L	594600	595299	594942
chr2L	8825000	8825699	8825322
chrX	4305300	4305799	4305607
chr3L	14124750	14125149	14124927
chr3L	21469450	21470099	21469767
chr2R	7339350	7340399	7340232
chr3R	12683400	12683799	12683637
chr2L	12003700	12004749	12004552
chr3L	16106700	16107099	16106897
chr3R	2862850	2863649	2863082
chr3R	7128700	7129049	7128822
chr3R	17325000	17325499	17325312
chr3R	17204450	17204799	17204607
chr3L	12685700	12686749	12686147
chrX	4490650	4490899	4490782
chr3R	12746100	12746599	12746282
chrX	10748800	10749049	10748952
chrX	13888800	13889449	13889137
chr3R	12712100	12712599	12712352
chrX	10716800	10717099	10716957
chrX	5907100	5907749	5907252
chrX	17207400	17207749	17207582
chr3L	10219150	10219599	10219287
chr3R	12637400	12637849	12637587
chr2L	18152350	18152649	18152492
chr3L	5874450	5874749	5874567
chrX	5206050	5206399	5206237
chr2R	10061050	10061649	10061167
chr3L	14571950	14572399	14572207
chrX	8518850	8519199	8519002
chr3L	6118250	6118449	6118352
chr2L	7302350	7302699	7302497
chr2R	15153500	15153849	15153607
chr3L	12646200	12646549	12646397
chr3R	26737850	26738499	26738237
chrX	484350	484949	484597
chr2L	7306700	7307199	7306917
chr2L	3662100	3662749	3662572
chr2R	7780050	7780549	7780457
chr3R	24372850	24373249	24373072
chr3R	2803900	2804499	2804207
chr3L	21455450	21455949	21455637
chr3R	2817300	2818049	2817817
chr2R	16790950	16791299	16791167
chr3R	12541200	12541599	12541362
chr3R	26214250	26214599	26214407
chr2L	20776900	20777199	20777032
chr2R	7450450	7450799	7450572
chr3R	4007100	4007799	4007302
chr2L	6833400	6834099	6833897
chr3L	12461050	12461449	12461262
chr3L	9012250	9012849	9012492
chr2L	7828150	7828549	7828327
chr2L	14490200	14490899	14490697
chr3L	18393000	18393599	18393417
chr3R	19037300	19037699	19037497
chrX	4317800	4318099	4317952
chrX	4320600	4321199	4320972
chr2R	5875800	5876199	5875972
chr2R	20949150	20949499	20949322
chr3R	12785950	12786299	12786137
chr3L	3222800	3223099	3222967
chr2L	20770350	20770749	20770567
chr2L	5326300	5326849	5326712
chr2R	5465350	5465599	5465512
chr3L	21591300	21591849	21591607
chr3R	259450	259749	259612
chr3R	20906150	20906499	20906292
chr3R	12544150	12544499	12544327
chr3R	678000	678599	678217
chr3L	20764450	20764749	20764547
chr3L	12117250	12117749	12117647
chrX	659050	659299	659182
chr3L	15024850	15025199	15025052
chr2R	18129400	18129849	18129727
chr2L	20783150	20783399	20783287
chr3R	26677500	26677999	26677852
chr2L	5325300	5325649	5325477
chr3L	21472700	21473099	21472907
chr2L	11447650	11447799	11447732
chr2L	16486350	16486599	16486467
chr3R	8889550	8890349	8890102
chr3L	9033900	9034499	9034292
chr2R	3306600	3306999	3306737
chr3R	1426200	1426549	1426332
chr2R	7415350	7416049	7415877
chrX	2031950	2032199	2032107
chr3R	26607200	26607949	26607727
chr3R	8900250	8900699	8900542
chr3R	912700	913149	912947
chr3R	11863700	11864099	11863927
chr3L	15975850	15976199	15976017
chr2R	7453000	7453449	7453207
chr2R	18573500	18573899	18573752
chrX	7952450	7952799	7952597
chr3R	2792250	2792599	2792457
chr3R	4026500	4026749	4026642
chr3R	2729200	2729599	2729372
chr3R	2826200	2826949	2826352
chr2R	7362900	7363299	7363107
chrX	12557550	12557999	12557647
chr3L	8997800	8998249	8998007
chr3L	1568550	1568749	1568627
chr2R	12402200	12402699	12402532
chr3L	7940950	7941299	7941112
chr2R	10345550	10345999	10345777
chr2L	11445600	11446349	11446192
chr2R	18747650	18747999	18747812
chrX	1377150	1377449	1377372
chr2L	3539100	3539699	3539487
chr3R	11100800	11101049	11100922
chr3R	16418700	16418999	16418822
chrX	16214150	16214499	16214332
chr2R	13644500	13644899	13644717
chr3R	12575800	12576149	12575987
chrX	17658950	17659249	17659097
chr3R	2671350	2671849	2671512
chr2L	1954450	1955099	1954742
chr3R	12487500	12487749	12487617
chr2R	5082350	5082749	5082567
chr3R	24411000	24411549	24411307
chr3L	21577800	21578099	21577992
chr2R	18933600	18933949	18933742
chrX	4402100	4402749	4402612
chr4	405900	406249	406062
chr2L	8560900	8561149	8560997
chrX	17208150	17208499	17208357
chr3L	19656700	19657199	19656962
chr3R	12589500	12590149	12589812
chr3R	17272050	17272499	17272312
chr3R	12763850	12764099	12763987
chr2L	3825350	3825749	3825557
chr2L	2987550	2987849	2987737
chr2R	3305900	3306349	3306157
chr3R	13947300	13947699	13947427
chr3L	11003400	11003849	11003642
chr3R	12739200	12739599	12739407
chr2L	3540000	3540349	3540182
chr3L	21793350	21793999	21793777
chr2R	18981800	18982099	18981962
chrX	7004850	7005199	7005037
chr3R	12672900	12673299	12673097
chr3L	6782800	6783249	6783082
chr2R	6978550	6978749	6978647
chr3R	2629550	2629799	2629667
chr3L	12602300	12602799	12602567
chr3L	3373950	3374299	3374162
chr4	865050	865399	865167
chr3L	6740250	6740549	6740392
chr2R	7444950	7445249	7445147
chr2R	18755050	18755499	18755322
chr3R	6490700	6491049	6490877
chr2L	12006850	12007149	12007042
chr2R	17210800	17211249	17211122
chr3R	3012550	3012849	3012712
chr2R	8803850	8804149	8803997
chr2L	6920950	6921349	6921202
chr3L	14592600	14593099	14592772
chr3L	14115200	14115449	14115357
chr3L	20785800	20786199	20786012
chr2R	18824050	18824349	18824247
chr2R	14197100	14197399	14197277
chr3R	2707300	2707899	2707667
chr2R	5825100	5825299	5825182
chr3R	12508650	12508899	12508802
chr3R	2758550	2758799	2758702
chr3R	8890950	8891299	8891122
chr3R	12906250	12906499	12906352
chrX	16043050	16043349	16043202
chr3R	4016550	4016949	4016762
chr2R	3916900	3917199	3917052
chr3L	371300	371549	371422
chrX	8530900	8531249	8531087
chr2R	7356950	7357299	7357132
chrX	5631950	5632199	5632087
chr2L	21105200	21105499	21105327
chrX	13053350	13053649	13053542
chr3R	9486900	9487449	9487252
chr3R	661050	661399	661162
chr3R	4510650	4510949	4510837
chrX	4448800	4449049	4448902
chrX	5895200	5895499	5895332
chr3L	9847650	9848099	9847822
chr3R	2763400	2763899	2763547
chr3L	3845800	3846099	3845952
chrX	6428100	6428399	6428257
chrX	9586700	9586949	9586842
chr3R	2641900	2642149	2642022
chrX	9050250	9050499	9050347
chr3L	224000	224899	224752
chr3R	7179200	7179599	7179357
chrX	6240900	6241249	6241032
chr3R	7041850	7042099	7042032
chr3R	20696100	20696649	20696227
chr3L	3223500	3223699	3223587
chr2R	3918150	3918799	3918467
chrX	549150	549399	549302
chr3L	7332600	7332849	7332752
chr3R	12239550	12239799	12239662
chr2L	16422600	16422999	16422847
chr2L	9699200	9699449	9699327
chr2R	14145250	14145549	14145407
chr2L	8820550	8820799	8820712
chr4	724800	725299	725112
chr3R	18958900	18959199	18959062
chr2R	20739500	20739849	20739762
chr2R	5866050	5866849	5866747
chr2L	5541900	5542549	5542057
chr3R	9702900	9703249	9703022
chr3R	11835650	11835949	11835737
chr2L	12010000	12011149	12011052
chr3L	14126050	14126399	14126262
chr3R	7086850	7087149	7087002
chr2R	18402150	18402399	18402267
chr2L	12085750	12086049	12085917
chr2L	14410300	14410549	14410422
chr2R	10686500	10686849	10686697
chr2L	2885050	2885349	2885167
chr3R	19032950	19033199	19033097
chr2R	21102750	21102999	21102877
chr3L	9470000	9470199	9470117
chr2R	3850050	3850299	3850167
chr3R	18969150	18969449	18969277
chrX	7011650	7011999	7011817
chr2L	18936100	18936449	18936272
chr3L	14170600	14171199	14170787
chr2R	1614200	1614699	1614462
chrX	7521050	7521549	7521382
chr3L	21278950	21279249	21279102
chr3L	17637450	17637649	17637552
chr2R	20701950	20702349	20702177
chr2R	13710750	13711099	13710947
chrX	440600	440949	440817
chr3R	726950	727199	727127
chr2R	14244750	14245299	14245127
chr3R	12229150	12229799	12229627
chrX	20561450	20561849	20561647
chr2L	3606550	3606949	3606812
chr3R	17336700	17336999	17336857
chr3R	2508950	2509149	2509067
chr3R	19544050	19544349	19544217
chr3R	20146100	20146349	20146212
chr3R	2504250	2504549	2504392
chr2L	1972550	1973099	1972807
chr2R	9370550	9370799	9370717
chr2R	20701100	20701499	20701302
chr3R	12249050	12249449	12249197
chr2R	3906250	3906699	3906452
chr2L	3538500	3538799	3538737
chr2R	2543700	2543999	2543847
chrX	4314150	4314499	4314357
chr3R	26589850	26590149	26590052
chr3R	17387400	17387699	17387502
chr2R	9711750	9712199	9712122
chr3R	12517200	12517399	12517282
chrX	8723900	8724699	8724552
chr3L	8417850	8418349	8417992
chrX	18203350	18203749	18203587
chr3L	12427550	12427899	12427712
chr2R	17015700	17016099	17016052
chr2R	5872700	5872899	5872787
chr3R	18983550	18983749	18983617
chr2R	8056550	8056799	8056692
chr3L	20614750	20615199	20614962
chr2L	12433650	12433999	12433842
chr2L	11358750	11359049	11358937
chr3R	1474100	1474599	1474467
chr2R	4801950	4802199	4802017
chrX	19390900	19391149	19391042
chr2L	6821600	6821949	6821832
chrX	7954950	7955199	7955057
chr3R	18985100	18985249	18985152
chr3L	8435350	8435599	8435432
chr2L	6178450	6178649	6178562
chr2L	21868800	21869549	21869382
chrX	20560300	20560849	20560452
chr2L	8415650	8415799	8415712
chr3R	176200	176499	176372
chrX	8534800	8535049	8534947
chrX	8570700	8570949	8570797
chr2R	15162800	15163199	15162932
chr3L	19676000	19676299	19676157
chr3L	372950	373149	373052
chrX	17281150	17281399	17281277
chr3R	17213350	17213599	17213487
chrX	7950700	7950899	7950862
chr3L	20802700	20802899	20802822
chr3R	20174400	20174599	20174497
chrX	4500550	4500749	4500697
chr3R	24426250	24426449	24426352
chr2R	20939900	20940199	20940067
chr2R	7037500	7037699	7037592
chr3R	12749300	12749599	12749432
chrX	16041600	16042099	16041972
chr2R	13709800	13710049	13709912
chr3R	14197200	14197449	14197307
chr3R	7599350	7599599	7599487
chr2R	12743800	12744149	12744017
chr2R	20062300	20062549	20062402
chr2L	15111350	15111649	15111562
chr3R	9470650	9470849	9470772
chr3R	166900	167149	167067
chrX	21244950	21245199	21245037
chrX	8349000	8349349	8349262
chrX	9578800	9578999	9578927
chr2L	22024400	22024749	22024607
chr3R	2636350	2636599	2636492
chr3L	8308200	8308599	8308412
chr2L	3835300	3835599	3835392
chr3L	18198750	18198949	18198837
chr3R	2567350	2567549	2567427
chr2R	8929050	8929249	8929122
chr2L	18782700	18783549	18783067
chrX	19429200	19429549	19429222
chr2R	16831300	16831499	16831472
chr3R	913600	913949	913692
chr3R	5335700	5335899	5335812
chr3R	7476250	7476549	7476347
chr3R	1833850	1834299	1833987
chr2R	11216700	11216949	11216837
chr2L	21851450	21851849	21851702
chr3L	14143250	14143549	14143387
chrX	17652250	17652499	17652362
chr2R	8883700	8884149	8883852
chr3R	16118650	16118899	16118782
chr3R	12782800	12783049	12782922
chr3R	12882000	12882599	12882187
chrX	15344200	15344449	15344337
chr3R	11798300	11798499	11798377
chr3R	23089700	23089899	23089772
chr3R	8251550	8251999	8251627
chr2L	6548050	6548199	6548112
chr3R	20920300	20920749	20920557
chr3R	12795250	12795449	12795337
chrX	18206750	18207199	18206792
chrX	8679750	8679949	8679857
chrX	4511300	4511649	4511577
chrX	3673700	3673999	3673822
chr3R	2912250	2912599	2912557
chr4	439450	439649	439562
chr2R	18825150	18825299	18825242
chr2R	5003950	5004199	5004092
chr3L	9404250	9404449	9404397
chrX	3028700	3028899	3028782
chr3R	24636850	24637149	24637047
chr3R	5536650	5536999	5536762
chr2R	3955450	3955849	3955772
chrX	16316650	16316899	16316767
chr3L	18665450	18665699	18665597
chr3R	13543950	13544149	13544092
chr2L	20175050	20175199	20175137
chrX	16044600	16044899	16044737
chr3L	9847150	9847449	9847332
chrX	17696450	17696699	17696527
chr3R	17305500	17305649	17305572
chr3R	10416700	10416949	10416777
chr2R	7439500	7439799	7439687
chr3R	12211300	12211599	12211372
chr2R	15159050	15159299	15159137
chr2R	6446400	6446499	6446467
chr3L	3071800	3071999	3071877
chrX	5314650	5314999	5314917
chrX	12559250	12559599	12559497
chr3R	10564900	10565099	10565022
chr2L	8874600	8874799	8874707
chr2L	1049400	1049549	1049492
chr2R	2549300	2549549	2549447
chr3L	16403600	16403899	16403762
chr3L	20234400	20234699	20234597
chr2L	6019800	6020099	6019947
chr2R	7460850	7461099	7460937
chr3L	10318800	10318949	10318817
chr3R	7035850	7036049	7035917
chr2L	250700	250949	250842
chr2R	2629250	2629449	2629322
chr3L	18666150	18666349	18666297
chr3R	2675650	2675949	2675782
chr3R	10727250	10727399	10727347
chr3L	1558300	1558549	1558462
chr3L	6745350	6745549	6745447
chr3R	27045000	27045549	27045427
chr3R	25517700	25518349	25518232
chrX	13290800	13290949	13290872
chr3R	3762500	3762749	3762612
chr3R	2674300	2674599	2674442
chrX	4424000	4424199	4424097
chr2R	17601050	17601299	17601142
chr2L	414700	415149	415067
chr3R	25397700	25398099	25397897
chr3R	16672600	16672799	16672712
chrX	5894700	5894999	5894882
chr2L	2449750	2449999	2449827
chr3R	17285750	17285949	17285857
chr2L	16286550	16286749	16286622
chr3L	3855800	3856049	3855952
chr3L	16588050	16588199	16588107
chr2R	12915150	12915499	12915382
chr3R	12620300	12620499	12620402
chr3R	2567800	2568049	2567857
chrX	16534750	16534999	16534887
chrX	8983450	8983599	8983502
chr2R	6445300	6445499	6445382
chr3R	7048400	7048599	7048487
chr3R	12645300	12645499	12645382
chr2L	12006450	12006649	12006567
chr2L	3657950	3658149	3658042
chr2R	4019050	4019199	4019152
chr3R	26887200	26887349	26887252
chr3R	25516900	25517099	25516977
chrX	4510750	4510999	4510827
chr3R	11851550	11851799	11851687
chr3L	10318250	10318499	10318337
chr2R	8906600	8906899	8906677
chr2L	12678350	12678599	12678502
chrX	12167050	12167249	12167122
chr3L	3876800	3877049	3876957
chr3R	16676150	16676399	16676217
chr3R	12609100	12609349	12609237
chr3L	5758400	5758749	5758592
chr2L	2196550	2196799	2196662
chrX	1847050	1847249	1847172
chr3R	26634100	26634299	26634207
chr3R	1485500	1485699	1485592
chr2R	5876450	5876649	5876557
chrX	12832250	12832449	12832372
chr2L	16064100	16064299	16064177
chrX	8590350	8590599	8590537
chrX	4356050	4356249	4356097
chrX	9043350	9043499	9043472
chr3R	13994300	13994399	13994337
chr2R	16848450	16848699	16848557
chr3R	9471500	9471749	9471637
chr2L	9176050	9176299	9176177
chr2L	12617950	12618199	12618067
chrX	18481400	18481599	18481492
chr3L	12428400	12428649	12428577
chr3L	11920400	11920649	11920512
chr2R	9390300	9390499	9390392
chr3L	17839400	17839649	17839492
chr2L	12007400	12007599	12007532
chr4	828400	828699	828612
chr3R	12736300	12736599	12736357
chr3L	19864000	19864199	19864147
chr3L	3148700	3148849	3148802
chr2L	13165450	13165649	13165552
chrX	1904000	1904349	1904212
chr3L	15037050	15037299	15037212
chr3L	11002250	11002549	11002337
chr3R	17259950	17260249	17260112
chr2R	8873250	8873449	8873402
chr3R	14061650	14061949	14061752
chr2R	13480300	13480449	13480377
chr3R	19873850	19873999	19873932
chr2L	4810100	4810299	4810182
chrX	7262450	7262649	7262527
chrX	7199700	7199849	7199747
chr3R	10133750	10133949	10133832
chrX	15250450	15250649	15250497
chrX	16125800	16125999	16125927
chr2R	20289800	20290149	20289877
chr2L	16500350	16500499	16500407
chr3R	19019150	19019399	19019307
chr2L	1974000	1974099	1974037
chr2R	18449550	18449699	18449572
chrX	7180050	7180399	7180297
chrX	2326850	2327049	2326987
chr2R	20938950	20939149	20939057
chr2R	11735550	11735699	11735592
chr2R	2550500	2550849	2550557
chr3R	26886500	26886799	26886632
chr3R	1373450	1373599	1373507
chr3L	19811150	19811299	19811207
chr2L	540900	541099	541042
chrX	11923050	11923199	11923137
chr3L	16654650	16654799	16654707
chrX	5889850	5889999	5889932
chr2L	2454450	2454899	2454837
chr2L	10387950	10388149	10388057
chr2R	7448550	7448749	7448662
chr2R	12043500	12043699	12043597
chr3L	12601300	12601499	12601447
chr2R	19794700	19794899	19794822
chr2R	10687050	10687299	10687177
chrX	20559150	20559299	20559282
chr3R	23407700	23407999	23407872
chr3R	12744050	12744149	12744107
chr2L	6536100	6536449	6536322
chr3R	16153550	16153799	16153682
chrX	2337950	2338099	2338042
chr2R	8878400	8878649	8878517
chrX	8530450	8530599	8530517
chr3R	26213800	26213949	26213877
chr2R	8868100	8868599	8868327
chr2R	8927000	8927199	8927067
chrX	17721550	17721699	17721592
chr2L	3163500	3163599	3163532
chr3R	4646300	4646499	4646367
chrX	2518750	2518849	2518807
chrX	9178050	9178199	9178177
chr2L	16485650	16485949	16485737
chr2L	21789450	21789749	21789562
chr2R	3316850	3316999	3316942
chr2L	6545500	6545649	6545582
chrX	13676100	13676249	13676147
chr3R	691100	691249	691167
chrX	5664900	5665099	5665002
chr3R	17301450	17301599	17301512
chr3L	21453350	21453499	21453387
chrX	10717350	10717549	10717422
chr3R	12570000	12570349	12570182
chr4	444100	444249	444177
chr3R	2858750	2858999	2858867
chr2R	5847500	5847649	5847572
chr3R	25534150	25534349	25534282
chr2L	4458200	4458349	4458282
chr2L	12498650	12498849	12498742
chr3R	24393550	24393799	24393697
chr2R	16801100	16801249	16801182
chr2R	12471400	12471549	12471462
chr2R	15713900	15714099	15713957
chr3R	13982400	13982599	13982527
chr3L	1364500	1364749	1364677
chr2R	2806100	2806299	2806222
chr2L	599550	599799	599782
chr3R	26734800	26735049	26734912
chr3R	17214300	17214549	17214447
chr2R	12403550	12403699	12403622
chr3R	7415750	7415949	7415837
chrX	17239950	17240099	17239992
chrX	4316250	4316449	4316417
chr2R	8060550	8060649	8060597
chr3R	2778900	2779049	2778977
chr3L	1516050	1516199	1516092
chr2L	6047900	6048049	6047962
chr2R	15343650	15343799	15343752
chr2R	16214700	16214899	16214792
chr2L	13550150	13550299	13550212
chr3L	9017900	9018099	9018007
chrX	12509850	12509999	12509952
chr3R	25527650	25527849	25527722
chr3R	13507950	13508049	13507997
chr2R	9079300	9079449	9079402
chr3L	8991100	8991299	8991207
chr2L	21156150	21156299	21156287
chr3R	18967650	18967949	18967782
chr3R	4156600	4156699	4156662
chr3L	21500550	21500699	21500597
chr3L	199650	199749	199682
chr2L	16888350	16888449	16888397
chr3R	11818900	11819049	11818952
chr2L	1980750	1980899	1980807
chr2L	2364400	2364549	2364467
chr2R	3310850	3310999	3310912
chrX	7056650	7056799	7056797
chr3R	11815100	11815249	11815167
chr2R	14044150	14044349	14044257
chr2R	6005050	6005199	6005127
chr2R	16801500	16801899	16801792
chrX	1988150	1988249	1988167
chrX	7053600	7053799	7053662
chr3R	12744850	12745049	12744917
chrX	8701450	8701549	8701512
chrX	481750	481999	481892
chrX	11030400	11030599	11030497
chr2L	18934750	18934949	18934777
chr3R	9509550	9509699	9509617
chr3R	7775300	7775499	7775382
chrX	1406900	1407049	1406982
chr3L	11689500	11689649	11689607
chr2R	4145800	4145999	4145937
chrX	8707350	8707549	8707452
chr3L	10843000	10843099	10843042
chrX	17596750	17597099	17597007
chr2L	21855300	21855399	21855327
chr3L	22856800	22856999	22856842
chr3R	17094700	17094849	17094792
chr3L	3149050	3149199	3149167
chr3R	6308250	6308399	6308297
chr2R	18565550	18565899	18565717
chr2L	6480800	6480949	6480862
chr2R	10391350	10391499	10391427
chr3R	638950	639049	639012
chr3R	12167450	12167599	12167582
chr3R	19873300	19873399	19873337
chr3R	10540150	10540349	10540237
chr3R	938700	938799	938752
chr2LHet	187750	187849	187802
chrX	4802950	4803099	4803047
chrX	1904650	1904799	1904712
chr3R	2830300	2830399	2830392
chr2R	20257500	20257599	20257597
chr2RHet	3198000	3198099	3198042
chr3R	11619300	11619449	11619442
chr2R	10057900	10058049	10057987
chr2L	16286100	16286249	16286147
chr3R	12800450	12800599	12800512
chr3L	20688850	20688999	20688962
chr3R	12490850	12491049	12490972
chr2R	18686500	18686649	18686597
chr3R	18864200	18864349	18864232
chr3R	24889450	24889549	24889517
chr3L	12497250	12497349	12497312
chrX	13890050	13890149	13890092
chrX	11049000	11049149	11049082
chrX	10496500	10496649	10496567
chr2R	7436350	7436499	7436462
chr2R	7677550	7677699	7677612
chrX	15214050	15214199	15214122
chrX	7083600	7083849	7083847
chr3R	11798850	11799099	11798932
chr3L	19903250	19903399	19903322
chr2R	9447800	9448099	9447992
chrX	6747550	6747749	6747597
chr3L	17961650	17961799	17961762
chr3R	2712150	2712299	2712177
chr2L	22168600	22168699	22168697
chr2R	15343250	15343399	15343322
chr2R	20857000	20857149	20857057
chr3R	2812300	2812399	2812327
chrX	4484000	4484399	4484022
chrX	2029650	2029799	2029742
chr2R	9448800	9448899	9448892
chr3R	12628650	12628749	12628712
chr2L	5055750	5055849	5055787
chrX	7145200	7145349	7145277
chr3L	18174850	18174999	18174927
chr3R	15176350	15176499	15176467
chr3R	7520050	7520199	7520122
chr3L	377400	377499	377432
chr3L	14591650	14591749	14591717
chrX	9583500	9583599	9583557
chr2R	16444200	16444349	16444292
chr3R	13366200	13366349	13366207
chr2R	7447000	7447199	7447087
chr2L	5999450	5999599	5999532
chr3R	26100550	26100699	26100607
chr2R	11990050	11990199	11990137
chr3R	12663400	12663549	12663457
chr3R	27571500	27571649	27571552
chr3L	13029800	13029899	13029892
chr3R	8899000	8899099	8899017
chr3R	26170050	26170199	26170137
chrX	18264800	18264999	18264862
chr3R	17202600	17202849	17202682
chr3R	12724650	12724799	12724687
chr3R	24460850	24460949	24460892
chrX	14141600	14141749	14141697
chrX	8349650	8349749	8349667
chr3L	10850450	10850599	10850517
chr3R	17202050	17202199	17202117
chr3R	2788950	2789049	2789012
chr3R	12778750	12778899	12778827
chr3R	13873550	13873699	13873667
chrX	4578450	4578599	4578597
chr3R	22692900	22693099	22693042
chr3L	21801050	21801249	21801222
chr3L	14593850	14593949	14593867
chr2L	19572000	19572099	19572017
chr3R	659550	659649	659562
chrX	4983950	4984049	4984002
chr2R	19945200	19945349	19945292
chr2L	21221400	21221599	21221582
chr2L	6546950	6547099	6547057
chrX	8551200	8551349	8551267
chrX	11031000	11031149	11031037
chr2R	8846350	8846699	8846612
chr2R	13756750	13756949	13756802
chrX	5492900	5493099	5492967
chr3R	19022850	19023149	19023072
chr3L	7362900	7362999	7362952
chr3R	26598600	26598699	26598642
chr4	77050	77199	77117
chr3R	25369100	25369199	25369162
chr2R	13570700	13570799	13570742
chrX	523400	523549	523422
chr3L	2265850	2265949	2265912
chr2L	8511900	8511999	8511917
chrX	16861600	16861699	16861627
chrX	10366800	10366949	10366837
chr3R	16422050	16422149	16422137
chr3L	5875050	5875199	5875172
chr2L	12613000	12613149	12613072
chr3R	26212650	26212799	26212697
chr2L	4810800	4810949	4810937
chr3R	7589250	7589399	7589347
chr2L	18800100	18800199	18800172
chr2R	8088250	8088349	8088302
chrX	15273100	15273249	15273157
chr2L	21310050	21310149	21310102
chr2R	8845500	8845599	8845567
chr3R	12639100	12639199	12639172
chr3L	2851950	2852049	2852012
chrX	7462550	7462649	7462617
chr3R	12692700	12692799	12692722
chr2L	3612100	3612249	3612202
chr2R	10506100	10506249	10506192
chr2L	20350300	20350449	20350367
chr3R	2705250	2705399	2705337
chr2L	505150	505299	505152
chr2R	7084850	7084949	7084897
chr3L	2586500	2586649	2586577
chr3L	199250	199399	199267
chr2R	5003500	5003749	5003582
chr3L	3061350	3061449	3061387
chr2L	1971450	1971649	1971597
chrX	16504650	16504749	16504702
chrX	20988050	20988149	20988097
chr3L	21019400	21019549	21019522
chrX	5892150	5892249	5892177
chr3R	676800	676999	676892
chr3R	778350	778449	778402
chr2R	7590600	7590749	7590647
chr3L	12565600	12565699	12565662
chr3R	5709250	5709399	5709397
chr2R	20074200	20074349	20074242
chr3L	1920250	1920349	1920252
chr3L	21584400	21584549	21584472
chr3R	17088950	17089049	17089017
chr2R	20732400	20732549	20732457
chrX	16255750	16255949	16255842
chr3L	6736850	6736999	6736872
chr3L	19902450	19902549	19902492
chr3R	1289200	1289299	1289262
chr2L	18796000	18796099	18796032
chr2L	12436300	12436399	12436387
chr2R	17601500	17601599	17601562
chrX	10635950	10636049	10635992
chr3R	11158850	11158949	11158922
chrX	17206350	17206449	17206417
chr3L	11024850	11024949	11024882
chr2R	15338850	15338949	15338917
chrX	1955350	1955449	1955392
chr2L	21866550	21866649	21866562
chr3R	26685750	26685849	26685827
chrX	12629300	12629399	12629367
chrX	16971950	16972099	16971967
chr3L	7363350	7363649	7363397
chr2R	6471800	6471949	6471872
chr3L	1921050	1921199	1921127
chr3R	23089250	23089349	23089302
chr3L	14120000	14120149	14120102
chr2L	5009650	5009749	5009737
chr2L	2448500	2448749	2448702
chr3L	17638000	17638149	17638037
chr3R	17234200	17234299	17234242
chr3R	20412400	20412499	20412437
chr3R	11839500	11839599	11839532
chr2L	19322650	19322749	19322672
chr2L	15478050	15478149	15478052
chr2R	19438750	19438899	19438812
chrX	6418400	6418499	6418487
chr2R	14527200	14527299	14527257
chrX	3598400	3598499	3598457
chr2L	1724350	1724449	1724372
chr2R	8928050	8928199	8928082
chr3R	26912150	26912249	26912207
chr2R	8879200	8879399	8879342
chr2L	12011800	12012099	12011907
chr2L	3659900	3659999	3659947
chr2L	3659200	3659299	3659237
chr3L	15133800	15133899	15133877
chrX	9049850	9049999	9049852
chr3L	18847550	18847649	18847572
chrX	5795850	5795949	5795927
chrX	4411550	4411649	4411572
chr2R	10158150	10158249	10158192
chr3R	21867650	21867749	21867717
chr3L	10280550	10280649	10280577
chr3R	10549500	10549599	10549532
chr3R	8838200	8838299	8838292
chr2R	3304650	3304749	3304682
chr2L	2164700	2164799	2164782
chrX	5458600	5458699	5458622
chr3R	5062050	5062149	5062097
chr3L	21451800	21451899	21451862
chr2L	19135200	19135399	19135217
chr3L	14046200	14046299	14046282
chr2L	6098950	6099049	6099017
chr2R	15141700	15141799	15141747
chr3R	12185000	12185099	12185017
chrX	13025200	13025299	13025262
chr2L	21051950	21052049	21051982
chr3L	1578750	1578899	1578817
chr3L	1923550	1923649	1923592
chr3R	23343950	23344049	23344047
chr4	1276400	1276499	1276437
chrX	416400	416549	416462
chrX	7057500	7057599	7057567
chr3L	11116250	11116349	11116317
chr3R	8452400	8452499	8452482
chrX	16493250	16493349	16493272
chrX	9665050	9665199	9665152
chr2R	8477350	8477449	8477377
chr2L	12434750	12434849	12434802
chr3R	1688100	1688199	1688132
chr2R	4010500	4010599	4010522
chr3R	2594100	2594199	2594172
chrX	4347200	4347299	4347237
chrX	20628100	20628249	20628247
chr2L	2874750	2874849	2874812
chr3L	15547450	15547549	15547487
chrX	9580700	9580849	9580817
chr2L	5981500	5981649	5981632
chr2L	377800	377899	377877
chr3R	8106600	8106699	8106652
chr2L	21843900	21843999	21843952
chrX	19502150	19502249	19502207
chr2L	21846950	21847049	21846957
chr2L	9797200	9797299	9797277
chr3R	26757700	26757799	26757737
chr3R	6448050	6448149	6448067
chr3R	3718150	3718249	3718187
chr3R	23407400	23407499	23407477
chrX	417200	417299	417287
chrX	18161050	18161149	18161102
chr4	738350	738449	738437
chr2L	15498900	15498999	15498997
chr3L	19591850	19591949	19591857
chr2L	21757300	21757449	21757437
chr3R	3788600	3788749	3788627
chr2R	3911950	3912049	3912002
chr3R	6175800	6175899	6175862
chr3R	25830600	25830699	25830627
chr3R	12075550	12075649	12075562
chr2R	12458500	12458599	12458587
chr3R	736150	736249	736202
chrX	15356650	15356749	15356697
chr3R	9700850	9700949	9700917
chrX	72400	72499	72452
chr3R	7445600	7445699	7445627
chrX	2032700	2032799	2032722
chr2R	8792100	8792199	8792167
chr2L	18688750	18688849	18688822
chr2L	21629350	21629449	21629412
chr3L	17550700	17550799	17550782
chr2R	19934300	19934399	19934347
chr2R	3166100	3166199	3166137
chr2L	4363800	4363899	4363842
chr2R	13345200	13345299	13345282
chr3R	12257500	12257649	12257527
chr3R	637750	637849	637787
chr3R	14064500	14064599	14064517
chrX	21229350	21229449	21229382
chr3R	17382850	17382999	17382902
chrX	4187600	4187699	4187677
chr3R	4034700	4034799	4034742
chr3L	14748500	14748599	14748537
chr3R	12503850	12503949	12503887
chr3R	1833350	1833449	1833367
chrX	16132600	16132699	16132657
chrX	16054050	16054149	16054057
chrX	1935700	1935799	1935752

## Sheet: Pho Union
chr	start	end	peak_summit
chr2L	5550	5899	5697
chr2L	66700	66849	66782
chr2L	160600	161049	160852
chr2L	250700	250949	250827
chr2L	377800	377899	377877
chr2L	414750	415199	415032
chr2L	490150	490299	490237
chr2L	505100	505249	505177
chr2L	540900	541199	541037
chr2L	594650	595149	594842
chr2L	597850	598099	598002
chr2L	599600	599799	599747
chr2L	701550	701799	701757
chr2L	1049350	1049649	1049502
chr2L	1411300	1411549	1411462
chr2L	1724400	1724499	1724412
chr2L	1954500	1954999	1954722
chr2L	1967350	1967549	1967517
chr2L	1970350	1970899	1970572
chr2L	1971450	1971649	1971567
chr2L	1972500	1973049	1972797
chr2L	1973950	1974099	1974027
chr2L	1980750	1980849	1980812
chr2L	2014000	2014149	2014052
chr2L	2164700	2164799	2164782
chr2L	2196650	2196749	2196697
chr2L	2364400	2364549	2364467
chr2L	2448500	2448749	2448702
chr2L	2449700	2449949	2449817
chr2L	2454450	2454899	2454837
chr2L	2492850	2492949	2492932
chr2L	2855950	2856099	2856032
chr2L	2874750	2874849	2874812
chr2L	2885050	2885349	2885162
chr2L	2987500	2987849	2987667
chr2L	3163500	3163599	3163532
chr2L	3538500	3538799	3538682
chr2L	3539300	3539749	3539457
chr2L	3540050	3540349	3540232
chr2L	3547150	3547249	3547192
chr2L	3606500	3607199	3606852
chr2L	3612100	3612249	3612202
chr2L	3657900	3658099	3658027
chr2L	3659200	3659299	3659237
chr2L	3659900	3659999	3659947
chr2L	3662400	3662749	3662582
chr2L	3825350	3825699	3825542
chr2L	3835300	3835599	3835392
chr2L	3836550	3836749	3836652
chr2L	4363800	4363899	4363842
chr2L	4458250	4458399	4458292
chr2L	4810050	4810299	4810217
chr2L	4810850	4811049	4810882
chr2L	4811800	4811899	4811827
chr2L	5009650	5009749	5009737
chr2L	5055650	5055849	5055747
chr2L	5278500	5278599	5278527
chr2L	5325250	5325649	5325487
chr2L	5326250	5326899	5326717
chr2L	5400950	5401249	5401112
chr2L	5403500	5404049	5403712
chr2L	5411450	5411549	5411502
chr2L	5461150	5461699	5461337
chr2L	5541950	5542199	5542062
chr2L	5724500	5724699	5724637
chr2L	5981450	5981749	5981642
chr2L	5999450	5999599	5999532
chr2L	6000100	6000249	6000177
chr2L	6019750	6020099	6020002
chr2L	6047950	6048099	6048067
chr2L	6078950	6079199	6079092
chr2L	6088400	6088799	6088547
chr2L	6098950	6099049	6099017
chr2L	6175150	6175299	6175197
chr2L	6178450	6178699	6178532
chr2L	6343600	6343699	6343642
chr2L	6480800	6480899	6480852
chr2L	6536200	6536449	6536337
chr2L	6545450	6545699	6545582
chr2L	6546950	6547099	6547057
chr2L	6548050	6548199	6548112
chr2L	6821550	6821949	6821797
chr2L	6833400	6834099	6833907
chr2L	6918700	6918799	6918737
chr2L	6921100	6921349	6921222
chr2L	6967600	6967699	6967602
chr2L	7302400	7302699	7302507
chr2L	7306700	7307199	7306892
chr2L	7772000	7772099	7772092
chr2L	7828150	7828549	7828347
chr2L	7998700	7998799	7998782
chr2L	8415650	8415849	8415762
chr2L	8511900	8511999	8511917
chr2L	8543250	8543349	8543312
chr2L	8560900	8561249	8560992
chr2L	8628200	8628349	8628252
chr2L	8820600	8820799	8820737
chr2L	8825050	8825699	8825327
chr2L	8842150	8842299	8842217
chr2L	8874600	8874799	8874727
chr2L	8881050	8881199	8881132
chr2L	9176050	9176299	9176177
chr2L	9581700	9581849	9581727
chr2L	9699200	9699499	9699327
chr2L	9797150	9797349	9797282
chr2L	9894950	9895199	9894987
chr2L	9897450	9897649	9897527
chr2L	10003650	10003999	10003807
chr2L	10200950	10201049	10201002
chr2L	10387950	10388149	10388077
chr2L	10842300	10842449	10842372
chr2L	11358800	11359049	11358892
chr2L	11445600	11446349	11446212
chr2L	11447650	11447849	11447727
chr2L	11517150	11517299	11517192
chr2L	11816500	11816649	11816572
chr2L	12003500	12004699	12004537
chr2L	12006550	12007599	12007492
chr2L	12010000	12011199	12011052
chr2L	12011500	12011599	12011572
chr2L	12011800	12012099	12011907
chr2L	12085750	12086049	12085892
chr2L	12433650	12434049	12433887
chr2L	12434750	12434849	12434802
chr2L	12436350	12436449	12436417
chr2L	12498600	12498849	12498722
chr2L	12613000	12613149	12613072
chr2L	12617950	12618199	12618067
chr2L	12678350	12678599	12678502
chr2L	13165450	13165699	13165547
chr2L	13550100	13550299	13550177
chr2L	13813700	13813799	13813797
chr2L	13904400	13904549	13904462
chr2L	14410300	14410549	14410422
chr2L	14490350	14490899	14490717
chr2L	15111300	15111699	15111582
chr2L	15478050	15478149	15478052
chr2L	15498850	15498949	15498897
chr2L	16049650	16049749	16049712
chr2L	16064050	16064299	16064202
chr2L	16286100	16286299	16286157
chr2L	16286500	16286749	16286687
chr2L	16310700	16310849	16310702
chr2L	16421350	16421449	16421377
chr2L	16422650	16423249	16422832
chr2L	16485650	16485899	16485732
chr2L	16486350	16486649	16486482
chr2L	16500350	16500449	16500392
chr2L	16888300	16888499	16888397
chr2L	17557450	17557599	17557532
chr2L	17574850	17574999	17574857
chr2L	18152350	18152649	18152482
chr2L	18361350	18361449	18361382
chr2L	18688750	18688849	18688757
chr2L	18737400	18737549	18737402
chr2L	18782650	18783599	18783202
chr2L	18796000	18796099	18796032
chr2L	18800100	18800199	18800172
chr2L	18881200	18881849	18881572
chr2L	18934700	18934899	18934787
chr2L	18936100	18936349	18936267
chr2L	19045250	19045349	19045342
chr2L	19135200	19135399	19135217
chr2L	19240500	19240599	19240537
chr2L	19263700	19263799	19263772
chr2L	19322600	19322849	19322742
chr2L	19572000	19572099	19572017
chr2L	19576850	19576949	19576932
chr2L	19887600	19887749	19887637
chr2L	20175050	20175199	20175112
chr2L	20350300	20350499	20350392
chr2L	20675900	20675999	20675967
chr2L	20770300	20770749	20770562
chr2L	20776850	20777199	20777012
chr2L	20783100	20783399	20783277
chr2L	20784700	20784949	20784802
chr2L	21051950	21052049	21051982
chr2L	21105200	21105449	21105322
chr2L	21156150	21156299	21156242
chr2L	21221400	21221649	21221497
chr2L	21310000	21310199	21310082
chr2L	21417050	21417199	21417182
chr2L	21629350	21629449	21629412
chr2L	21682050	21682149	21682082
chr2L	21757400	21757499	21757442
chr2L	21789500	21789749	21789602
chr2L	21843950	21844049	21843997
chr2L	21846950	21847049	21846957
chr2L	21847700	21847999	21847932
chr2L	21851400	21851849	21851647
chr2L	21855250	21855449	21855357
chr2L	21866500	21866649	21866552
chr2L	21868750	21869549	21869362
chr2L	22024450	22024749	22024652
chr2L	22168600	22168799	22168672
chr2LHet	187650	188299	187782
chr2R	939900	940049	939902
chr2R	1614250	1614699	1614472
chr2R	1825050	1825249	1825147
chr2R	1922950	1923049	1922972
chr2R	2081300	2081399	2081382
chr2R	2543750	2544049	2543847
chr2R	2549300	2549549	2549457
chr2R	2550550	2550849	2550737
chr2R	2629200	2629449	2629362
chr2R	2760500	2760599	2760547
chr2R	2806100	2806349	2806252
chr2R	3166150	3166249	3166187
chr2R	3304650	3304749	3304682
chr2R	3305900	3306399	3306177
chr2R	3306600	3306999	3306752
chr2R	3310850	3310999	3310912
chr2R	3316850	3316999	3316942
chr2R	3420900	3420999	3420997
chr2R	3804350	3804499	3804462
chr2R	3850050	3850299	3850187
chr2R	3876600	3876699	3876612
chr2R	3906250	3906799	3906467
chr2R	3909350	3909499	3909397
chr2R	3911950	3912049	3912002
chr2R	3916900	3917199	3917012
chr2R	3918250	3918799	3918472
chr2R	3955350	3955849	3955752
chr2R	4010500	4010599	4010522
chr2R	4019000	4019249	4019147
chr2R	4145750	4145999	4145882
chr2R	4536750	4537199	4536932
chr2R	4801900	4802199	4802017
chr2R	4982650	4982749	4982692
chr2R	4998350	4998449	4998427
chr2R	5003500	5003749	5003582
chr2R	5003950	5004199	5004102
chr2R	5082400	5082749	5082537
chr2R	5465350	5465649	5465532
chr2R	5579450	5579549	5579507
chr2R	5707750	5707849	5707787
chr2R	5825050	5825349	5825227
chr2R	5847500	5847649	5847587
chr2R	5866350	5866949	5866742
chr2R	5872700	5872899	5872787
chr2R	5875800	5876099	5875892
chr2R	5876450	5876649	5876557
chr2R	5987300	5987399	5987347
chr2R	6005050	6005199	6005137
chr2R	6444750	6444849	6444762
chr2R	6445300	6445499	6445377
chr2R	6446400	6446499	6446467
chr2R	6471750	6471949	6471857
chr2R	6731500	6731599	6731562
chr2R	6859650	6859949	6859832
chr2R	6968900	6969049	6968967
chr2R	6978550	6978799	6978672
chr2R	7037450	7037649	7037572
chr2R	7084850	7084949	7084897
chr2R	7339300	7340399	7340217
chr2R	7356950	7357299	7357107
chr2R	7362900	7363249	7363097
chr2R	7415350	7416099	7415912
chr2R	7416900	7417349	7417132
chr2R	7436350	7436499	7436397
chr2R	7439550	7439849	7439677
chr2R	7445000	7445199	7445142
chr2R	7447000	7447199	7447087
chr2R	7448550	7448849	7448682
chr2R	7450500	7450699	7450567
chr2R	7453000	7453449	7453207
chr2R	7460900	7461099	7460932
chr2R	7590600	7590749	7590647
chr2R	7677500	7677749	7677612
chr2R	7779900	7780599	7780437
chr2R	7872850	7873049	7872912
chr2R	8056000	8056349	8056152
chr2R	8056550	8056849	8056647
chr2R	8060500	8060649	8060572
chr2R	8060950	8061099	8061052
chr2R	8088250	8088449	8088302
chr2R	8323500	8323599	8323552
chr2R	8434600	8434849	8434707
chr2R	8477250	8477449	8477382
chr2R	8648250	8648399	8648327
chr2R	8667500	8667699	8667642
chr2R	8771750	8772249	8771992
chr2R	8791850	8792299	8792127
chr2R	8803850	8804149	8803977
chr2R	8845500	8845599	8845567
chr2R	8846400	8846499	8846492
chr2R	8847000	8847099	8847092
chr2R	8847600	8847699	8847637
chr2R	8868100	8868599	8868322
chr2R	8872350	8872599	8872492
chr2R	8873250	8873449	8873402
chr2R	8878400	8878649	8878517
chr2R	8879200	8879399	8879342
chr2R	8883750	8883949	8883817
chr2R	8906600	8906949	8906772
chr2R	8927000	8927199	8927067
chr2R	8927950	8928249	8928062
chr2R	8929000	8929299	8929127
chr2R	9077500	9077599	9077537
chr2R	9079300	9079449	9079402
chr2R	9110150	9110249	9110227
chr2R	9110700	9110849	9110742
chr2R	9370550	9370849	9370657
chr2R	9390250	9390499	9390387
chr2R	9447850	9447999	9447967
chr2R	9448800	9448899	9448892
chr2R	9711700	9712249	9712097
chr2R	10057900	10058049	10057992
chr2R	10061000	10061599	10061182
chr2R	10095450	10095599	10095522
chr2R	10104100	10104249	10104112
chr2R	10158150	10158249	10158192
chr2R	10345600	10345949	10345782
chr2R	10365200	10365349	10365227
chr2R	10391300	10391499	10391392
chr2R	10506050	10506199	10506187
chr2R	10686450	10686749	10686552
chr2R	10687050	10687299	10687202
chr2R	11216700	11216999	11216857
chr2R	11735550	11735749	11735597
chr2R	11990050	11990199	11990137
chr2R	12043500	12043649	12043537
chr2R	12066250	12066399	12066322
chr2R	12277400	12277499	12277402
chr2R	12402250	12402749	12402447
chr2R	12403550	12403699	12403652
chr2R	12458550	12458699	12458582
chr2R	12471400	12471599	12471477
chr2R	12743850	12744149	12744007
chr2R	12915250	12915499	12915342
chr2R	13345200	13345299	13345282
chr2R	13480250	13480449	13480352
chr2R	13570700	13570799	13570742
chr2R	13570900	13570999	13570992
chr2R	13644550	13644899	13644722
chr2R	13709800	13710049	13709952
chr2R	13710750	13710999	13710952
chr2R	13756750	13756949	13756802
chr2R	14044050	14044399	14044262
chr2R	14140750	14140899	14140857
chr2R	14144850	14145599	14145377
chr2R	14197100	14197399	14197257
chr2R	14244700	14245299	14245147
chr2R	14299350	14299499	14299447
chr2R	14527200	14527299	14527257
chr2R	15141700	15141799	15141747
chr2R	15153500	15153799	15153602
chr2R	15159000	15159149	15159087
chr2R	15162650	15163199	15162977
chr2R	15338800	15338999	15338887
chr2R	15343250	15343399	15343322
chr2R	15343650	15343799	15343712
chr2R	15714000	15714099	15714077
chr2R	16214650	16214899	16214812
chr2R	16444200	16444349	16444267
chr2R	16790950	16791299	16791142
chr2R	16794800	16795249	16794967
chr2R	16801000	16801899	16801797
chr2R	16831350	16831449	16831417
chr2R	16836800	16836999	16836882
chr2R	16848400	16848749	16848587
chr2R	16848950	16849099	16849037
chr2R	17015650	17016099	17015727
chr2R	17210950	17211299	17211127
chr2R	17331000	17331199	17331097
chr2R	17368250	17368399	17368342
chr2R	17592250	17592449	17592352
chr2R	17601000	17601249	17601122
chr2R	17601500	17601599	17601597
chr2R	17602250	17602349	17602317
chr2R	17722450	17722599	17722517
chr2R	18129350	18129899	18129717
chr2R	18402150	18402299	18402247
chr2R	18449550	18449699	18449572
chr2R	18565550	18565899	18565717
chr2R	18573550	18573849	18573777
chr2R	18686450	18686649	18686582
chr2R	18747600	18748099	18747832
chr2R	18755100	18755499	18755312
chr2R	18823850	18824399	18824217
chr2R	18825150	18825349	18825277
chr2R	18933600	18933999	18933737
chr2R	18937150	18937349	18937272
chr2R	18981800	18982099	18981962
chr2R	19438750	19438849	19438847
chr2R	19597250	19597449	19597322
chr2R	19738500	19738699	19738542
chr2R	19777700	19777799	19777752
chr2R	19794700	19794949	19794767
chr2R	19934300	19934399	19934347
chr2R	19945200	19945349	19945292
chr2R	20062250	20062599	20062397
chr2R	20074100	20074349	20074152
chr2R	20257500	20257599	20257597
chr2R	20289800	20290049	20289972
chr2R	20701100	20701549	20701327
chr2R	20702050	20702249	20702217
chr2R	20732250	20732649	20732462
chr2R	20739650	20739799	20739767
chr2R	20742250	20742549	20742357
chr2R	20791450	20791549	20791467
chr2R	20856950	20857149	20857027
chr2R	20938950	20939149	20939057
chr2R	20939900	20940199	20940067
chr2R	20941000	20941149	20941037
chr2R	20949150	20949549	20949317
chr2R	21102750	21102999	21102877
chr3L	124150	124349	124247
chr3L	199250	199349	199257
chr3L	199650	199749	199682
chr3L	224100	224899	224752
chr3L	371300	371549	371402
chr3L	372950	373199	373032
chr3L	377400	377499	377432
chr3L	377850	378449	378142
chr3L	1178150	1178249	1178197
chr3L	1206800	1206899	1206847
chr3L	1352150	1352349	1352247
chr3L	1364500	1364799	1364657
chr3L	1515900	1516199	1516097
chr3L	1558300	1558599	1558492
chr3L	1568500	1568749	1568637
chr3L	1578750	1578949	1578827
chr3L	1862200	1862349	1862262
chr3L	1920250	1920349	1920252
chr3L	1921050	1921199	1921102
chr3L	1923550	1923649	1923592
chr3L	2265850	2265949	2265857
chr3L	2531400	2531499	2531452
chr3L	2586550	2586699	2586597
chr3L	2587300	2587449	2587397
chr3L	2608900	2608999	2608997
chr3L	2636700	2636799	2636732
chr3L	2852000	2852099	2852037
chr3L	3061350	3061449	3061387
chr3L	3071850	3071949	3071882
chr3L	3148700	3148899	3148792
chr3L	3149050	3149199	3149167
chr3L	3222850	3223099	3222977
chr3L	3223450	3223749	3223592
chr3L	3374000	3374349	3374172
chr3L	3789300	3789399	3789302
chr3L	3845750	3846199	3845897
chr3L	3855050	3855249	3855147
chr3L	3855800	3856099	3855952
chr3L	3876800	3877149	3876952
chr3L	3878600	3878799	3878722
chr3L	4159300	4159599	4159517
chr3L	4253050	4253199	4253127
chr3L	4546900	4547099	4546972
chr3L	4842750	4842849	4842782
chr3L	5758400	5758699	5758487
chr3L	5874400	5874749	5874582
chr3L	5875000	5875299	5875157
chr3L	5922600	5922699	5922637
chr3L	6052300	6052399	6052302
chr3L	6118250	6118449	6118352
chr3L	6736850	6736999	6736872
chr3L	6740300	6740549	6740387
chr3L	6745350	6745549	6745452
chr3L	6782750	6783249	6783077
chr3L	6897050	6897549	6897247
chr3L	6973150	6973249	6973192
chr3L	6982000	6982799	6982672
chr3L	6987600	6987749	6987747
chr3L	7242350	7242499	7242407
chr3L	7332600	7332849	7332722
chr3L	7362850	7362999	7362947
chr3L	7363350	7363649	7363632
chr3L	7940900	7941349	7941122
chr3L	8308200	8308599	8308552
chr3L	8417850	8418449	8418007
chr3L	8434900	8435049	8434982
chr3L	8435350	8435599	8435422
chr3L	8442800	8443399	8442967
chr3L	8668850	8668949	8668892
chr3L	8742000	8742149	8742097
chr3L	8991150	8991299	8991207
chr3L	8997800	8998199	8998002
chr3L	9012300	9012849	9012517
chr3L	9017850	9018099	9018012
chr3L	9033950	9034499	9034292
chr3L	9036900	9037149	9036992
chr3L	9403900	9403999	9403927
chr3L	9404250	9404499	9404352
chr3L	9435350	9435449	9435352
chr3L	9449100	9449199	9449117
chr3L	9470000	9470199	9470102
chr3L	9607150	9607299	9607197
chr3L	9813450	9813599	9813527
chr3L	9847250	9847399	9847312
chr3L	9847700	9848049	9847832
chr3L	9961500	9961599	9961532
chr3L	10219050	10219699	10219277
chr3L	10234600	10234749	10234617
chr3L	10247350	10247449	10247422
chr3L	10280500	10280649	10280617
chr3L	10282300	10282999	10282732
chr3L	10287100	10287349	10287202
chr3L	10292900	10293199	10293017
chr3L	10318250	10318449	10318357
chr3L	10318700	10318949	10318817
chr3L	10508950	10509049	10508997
chr3L	10518800	10518949	10518887
chr3L	10843000	10843099	10843042
chr3L	10844400	10844549	10844477
chr3L	10850500	10850599	10850562
chr3L	11002200	11002499	11002342
chr3L	11003400	11003749	11003642
chr3L	11024850	11024949	11024882
chr3L	11116250	11116399	11116307
chr3L	11447650	11447799	11447732
chr3L	11689500	11689649	11689567
chr3L	11920400	11920699	11920522
chr3L	12117250	12117799	12117642
chr3L	12270650	12270749	12270697
chr3L	12321750	12322149	12321922
chr3L	12427000	12427199	12427102
chr3L	12427600	12427799	12427672
chr3L	12428350	12428699	12428577
chr3L	12461050	12461449	12461262
chr3L	12497200	12497349	12497307
chr3L	12565550	12565799	12565657
chr3L	12601300	12601499	12601447
chr3L	12602300	12602749	12602597
chr3L	12646250	12646549	12646407
chr3L	12685700	12686799	12685942
chr3L	12854700	12854849	12854762
chr3L	13029850	13029949	13029892
chr3L	13396600	13396799	13396687
chr3L	13997200	13997349	13997292
chr3L	14046200	14046299	14046282
chr3L	14104650	14104799	14104717
chr3L	14111950	14112249	14112057
chr3L	14115200	14115449	14115342
chr3L	14120000	14120149	14120102
chr3L	14124750	14125149	14124912
chr3L	14126100	14126449	14126272
chr3L	14143250	14143599	14143382
chr3L	14170600	14171199	14170777
chr3L	14545450	14545749	14545622
chr3L	14572000	14572399	14572222
chr3L	14591600	14591749	14591707
chr3L	14592600	14593049	14592832
chr3L	14593800	14593949	14593867
chr3L	14748500	14748599	14748537
chr3L	15024850	15025199	15025032
chr3L	15036950	15037449	15037212
chr3L	15133800	15133899	15133897
chr3L	15547400	15547549	15547527
chr3L	15975800	15976149	15975992
chr3L	16080450	16080649	16080482
chr3L	16106700	16107099	16106907
chr3L	16403600	16403899	16403752
chr3L	16581200	16581349	16581337
chr3L	16588000	16588249	16588117
chr3L	16641050	16641149	16641117
chr3L	16654650	16654749	16654707
chr3L	17230700	17230949	17230847
chr3L	17550750	17550849	17550832
chr3L	17637400	17637649	17637567
chr3L	17637950	17638199	17638017
chr3L	17743750	17743849	17743792
chr3L	17839400	17839649	17839457
chr3L	17840100	17840199	17840172
chr3L	17961700	17961799	17961737
chr3L	18174800	18175049	18174897
chr3L	18198700	18198899	18198832
chr3L	18393000	18393549	18393457
chr3L	18445850	18446099	18445907
chr3L	18665450	18665699	18665562
chr3L	18666150	18666349	18666317
chr3L	18846650	18846849	18846697
chr3L	18847400	18847999	18847547
chr3L	19591600	19591949	19591602
chr3L	19656650	19657199	19656967
chr3L	19675950	19676249	19676127
chr3L	19811150	19811249	19811207
chr3L	19864000	19864199	19864147
chr3L	19902450	19902599	19902487
chr3L	19903250	19903449	19903337
chr3L	20234450	20234749	20234602
chr3L	20614750	20615199	20614967
chr3L	20688850	20688999	20688962
chr3L	20764450	20764749	20764577
chr3L	20785800	20786249	20786032
chr3L	20789950	20790049	20789997
chr3L	20802700	20802899	20802827
chr3L	21019450	21019599	21019522
chr3L	21278950	21279249	21279112
chr3L	21451800	21451899	21451862
chr3L	21453300	21453499	21453467
chr3L	21453700	21453899	21453822
chr3L	21455500	21455749	21455657
chr3L	21465000	21465299	21465112
chr3L	21469450	21470149	21469762
chr3L	21472700	21473099	21472957
chr3L	21500550	21500699	21500607
chr3L	21577850	21578049	21577932
chr3L	21584400	21584549	21584472
chr3L	21591350	21591849	21591592
chr3L	21793350	21793799	21793742
chr3L	21801050	21801249	21801222
chr3L	22058900	22058999	22058967
chr3L	22362900	22363049	22362977
chr3L	22393450	22393649	22393547
chr3L	22396250	22396499	22396357
chr3L	22717500	22717799	22717662
chr3L	22856800	22856949	22856912
chr3LHet	1396950	1397049	1396952
chr3R	167050	167149	167102
chr3R	172300	172799	172592
chr3R	176200	176499	176287
chr3R	259450	259799	259602
chr3R	629100	629249	629127
chr3R	632100	632299	632197
chr3R	637750	637849	637787
chr3R	638950	639049	639002
chr3R	659550	659649	659562
chr3R	661000	661349	661182
chr3R	676800	676999	676892
chr3R	678000	678599	678252
chr3R	691100	691249	691167
chr3R	726950	727199	727127
chr3R	736150	736249	736247
chr3R	778350	778449	778417
chr3R	912700	913149	912977
chr3R	913600	913949	913852
chr3R	938700	938799	938752
chr3R	940050	940299	940087
chr3R	1289200	1289299	1289262
chr3R	1296550	1296649	1296647
chr3R	1373450	1373599	1373507
chr3R	1414000	1414199	1414042
chr3R	1426150	1426499	1426342
chr3R	1474300	1474649	1474462
chr3R	1485450	1485749	1485612
chr3R	1486000	1486149	1486117
chr3R	1688100	1688199	1688102
chr3R	1833350	1833449	1833367
chr3R	1833850	1834299	1833987
chr3R	2282750	2282949	2282832
chr3R	2504200	2504599	2504377
chr3R	2508950	2509199	2509077
chr3R	2567250	2568049	2567897
chr3R	2577300	2577399	2577327
chr3R	2585350	2585449	2585357
chr3R	2594100	2594199	2594172
chr3R	2606700	2606899	2606717
chr3R	2617100	2617649	2617332
chr3R	2629550	2629799	2629667
chr3R	2636300	2636649	2636457
chr3R	2641850	2642149	2642022
chr3R	2643850	2643999	2643902
chr3R	2671250	2671899	2671752
chr3R	2672550	2672699	2672607
chr3R	2674350	2674499	2674432
chr3R	2675700	2675949	2675767
chr3R	2701550	2701799	2701647
chr3R	2705200	2705399	2705337
chr3R	2707300	2707949	2707687
chr3R	2712150	2712349	2712207
chr3R	2714700	2714899	2714767
chr3R	2718650	2719249	2718962
chr3R	2729150	2729599	2729367
chr3R	2738450	2739099	2738922
chr3R	2747350	2747549	2747487
chr3R	2758550	2758799	2758677
chr3R	2761350	2761999	2761462
chr3R	2763400	2763849	2763537
chr3R	2778900	2779049	2778957
chr3R	2788900	2789049	2788977
chr3R	2792250	2792599	2792457
chr3R	2803850	2804499	2804212
chr3R	2812300	2812399	2812327
chr3R	2817300	2818099	2817842
chr3R	2822700	2822999	2822847
chr3R	2825050	2825199	2825097
chr3R	2826150	2826999	2826737
chr3R	2830300	2830449	2830402
chr3R	2857350	2857549	2857427
chr3R	2858800	2859049	2858917
chr3R	2862850	2863599	2863092
chr3R	2912400	2912699	2912582
chr3R	3012550	3012849	3012687
chr3R	3299300	3299499	3299422
chr3R	3718100	3718249	3718167
chr3R	3762500	3762699	3762577
chr3R	3788600	3788749	3788627
chr3R	4007050	4007749	4007342
chr3R	4016550	4016949	4016772
chr3R	4026550	4026699	4026602
chr3R	4034700	4034799	4034742
chr3R	4103500	4103599	4103592
chr3R	4111700	4111949	4111882
chr3R	4156600	4156699	4156662
chr3R	4159500	4160299	4159762
chr3R	4160800	4161099	4160872
chr3R	4175350	4175449	4175442
chr3R	4510650	4510949	4510837
chr3R	4646300	4646449	4646377
chr3R	4878150	4878299	4878272
chr3R	5062050	5062149	5062097
chr3R	5166700	5166799	5166772
chr3R	5335650	5335899	5335812
chr3R	5454500	5454599	5454557
chr3R	5456350	5456449	5456397
chr3R	5456700	5456799	5456702
chr3R	5536650	5537049	5536787
chr3R	5709250	5709399	5709397
chr3R	5868550	5868699	5868562
chr3R	6175750	6175899	6175807
chr3R	6308200	6308399	6308347
chr3R	6361650	6361749	6361702
chr3R	6442600	6443149	6442797
chr3R	6448050	6448149	6448067
chr3R	6490700	6491049	6490892
chr3R	6682450	6682549	6682527
chr3R	7035800	7036099	7035937
chr3R	7041900	7042149	7042032
chr3R	7048300	7048649	7048457
chr3R	7086850	7087199	7087062
chr3R	7125400	7125499	7125412
chr3R	7128600	7129149	7128827
chr3R	7179200	7179549	7179352
chr3R	7415750	7415949	7415842
chr3R	7445600	7445699	7445627
chr3R	7476200	7476549	7476402
chr3R	7519950	7520249	7520077
chr3R	7589250	7589399	7589347
chr3R	7599450	7599599	7599477
chr3R	7644700	7644849	7644812
chr3R	7774700	7774799	7774762
chr3R	7775300	7775499	7775372
chr3R	7788750	7788849	7788847
chr3R	8106600	8106699	8106652
chr3R	8251550	8252049	8251607
chr3R	8293450	8293549	8293547
chr3R	8452350	8452499	8452437
chr3R	8471150	8471349	8471257
chr3R	8837250	8837749	8837442
chr3R	8838200	8838299	8838292
chr3R	8889450	8890349	8890092
chr3R	8890900	8891299	8891127
chr3R	8899000	8899099	8899017
chr3R	8900200	8900699	8900477
chr3R	9470650	9470899	9470782
chr3R	9471150	9471249	9471202
chr3R	9471450	9471749	9471657
chr3R	9472600	9472699	9472672
chr3R	9486200	9486299	9486247
chr3R	9486900	9487399	9487257
chr3R	9509550	9509699	9509592
chr3R	9700850	9700949	9700917
chr3R	9702850	9703199	9703062
chr3R	9727150	9727599	9727342
chr3R	9756100	9756299	9756212
chr3R	10133750	10133949	10133857
chr3R	10416700	10416949	10416802
chr3R	10434700	10434849	10434742
chr3R	10481100	10481549	10481397
chr3R	10482000	10482199	10482077
chr3R	10540200	10540299	10540217
chr3R	10549500	10549599	10549532
chr3R	10564900	10565099	10565022
chr3R	10727250	10727399	10727347
chr3R	11089200	11089299	11089202
chr3R	11100800	11101099	11100942
chr3R	11158850	11158999	11158902
chr3R	11619250	11619449	11619377
chr3R	11791050	11791249	11791187
chr3R	11798300	11798499	11798352
chr3R	11798900	11799099	11798962
chr3R	11815100	11815299	11815142
chr3R	11818900	11818999	11818987
chr3R	11835800	11835899	11835837
chr3R	11839500	11839599	11839532
chr3R	11851600	11851699	11851632
chr3R	11863800	11864099	11863967
chr3R	12067050	12067149	12067127
chr3R	12075550	12075649	12075562
chr3R	12167450	12167599	12167547
chr3R	12184950	12185099	12185022
chr3R	12211300	12211599	12211372
chr3R	12229150	12229799	12229632
chr3R	12230050	12230249	12230087
chr3R	12239550	12239799	12239642
chr3R	12249050	12249349	12249227
chr3R	12257500	12257649	12257527
chr3R	12487450	12487799	12487627
chr3R	12490850	12491049	12490972
chr3R	12503850	12503999	12503852
chr3R	12508650	12508949	12508812
chr3R	12511950	12512049	12512007
chr3R	12517200	12517449	12517337
chr3R	12528400	12528999	12528712
chr3R	12541150	12541649	12541357
chr3R	12544150	12544449	12544402
chr3R	12560350	12560449	12560362
chr3R	12569950	12570399	12570152
chr3R	12575800	12576149	12575992
chr3R	12588100	12588199	12588197
chr3R	12589450	12590199	12589887
chr3R	12597750	12597949	12597942
chr3R	12609100	12609349	12609237
chr3R	12620300	12620499	12620392
chr3R	12624550	12624699	12624592
chr3R	12628550	12628799	12628687
chr3R	12637400	12637849	12637587
chr3R	12639100	12639199	12639172
chr3R	12641400	12641749	12641552
chr3R	12645100	12645449	12645377
chr3R	12652150	12652349	12652242
chr3R	12655600	12656099	12655917
chr3R	12663400	12663599	12663422
chr3R	12672850	12673299	12673102
chr3R	12683300	12683849	12683612
chr3R	12692500	12692849	12692712
chr3R	12694950	12695449	12695262
chr3R	12704300	12704449	12704392
chr3R	12708050	12708749	12708342
chr3R	12712100	12712599	12712362
chr3R	12718150	12718399	12718277
chr3R	12724650	12724799	12724687
chr3R	12725100	12725899	12725632
chr3R	12736300	12736599	12736357
chr3R	12739200	12739649	12739422
chr3R	12744050	12744199	12744112
chr3R	12744900	12745049	12744947
chr3R	12746100	12746649	12746292
chr3R	12749400	12749599	12749482
chr3R	12760050	12760199	12760052
chr3R	12763850	12764099	12763977
chr3R	12774250	12774699	12774432
chr3R	12778650	12778949	12778812
chr3R	12782900	12782999	12782927
chr3R	12783550	12783699	12783617
chr3R	12784050	12784449	12784217
chr3R	12785850	12786349	12786142
chr3R	12795150	12795449	12795322
chr3R	12795650	12796249	12795872
chr3R	12800400	12800599	12800522
chr3R	12882000	12882599	12882187
chr3R	12905800	12905949	12905892
chr3R	12906200	12906499	12906357
chr3R	12977450	12977549	12977507
chr3R	13366100	13366349	13366212
chr3R	13430350	13430899	13430497
chr3R	13431100	13431199	13431172
chr3R	13492650	13492749	13492677
chr3R	13507950	13508349	13508002
chr3R	13543950	13544349	13544052
chr3R	13630950	13631049	13630982
chr3R	13873550	13873749	13873647
chr3R	13947300	13947699	13947442
chr3R	13982350	13982649	13982527
chr3R	13994250	13994449	13994387
chr3R	13994700	13994799	13994782
chr3R	14058100	14058199	14058137
chr3R	14061650	14061949	14061772
chr3R	14064450	14064649	14064552
chr3R	14197150	14197449	14197297
chr3R	14199500	14199599	14199557
chr3R	14563950	14564049	14564027
chr3R	14796600	14796699	14796652
chr3R	15176350	15176549	15176487
chr3R	16118650	16118899	16118777
chr3R	16153650	16153799	16153682
chr3R	16383350	16383449	16383397
chr3R	16418700	16418999	16418832
chr3R	16422050	16422149	16422137
chr3R	16423800	16423949	16423827
chr3R	16656300	16656399	16656307
chr3R	16672550	16672849	16672707
chr3R	16676100	16676399	16676237
chr3R	16981600	16981749	16981642
chr3R	17010600	17010699	17010637
chr3R	17088950	17089099	17089002
chr3R	17094700	17094849	17094767
chr3R	17191200	17191349	17191272
chr3R	17199300	17199399	17199302
chr3R	17202050	17202199	17202117
chr3R	17202700	17202899	17202757
chr3R	17204400	17204799	17204592
chr3R	17213350	17213599	17213497
chr3R	17214300	17214449	17214352
chr3R	17234200	17234349	17234292
chr3R	17259950	17260049	17260047
chr3R	17272050	17272549	17272312
chr3R	17285750	17285949	17285877
chr3R	17296150	17296249	17296207
chr3R	17301450	17301649	17301527
chr3R	17305500	17305649	17305557
chr3R	17325000	17325499	17325327
chr3R	17336700	17336999	17336857
chr3R	17382800	17383049	17382947
chr3R	17387300	17387899	17387537
chr3R	17432400	17432649	17432487
chr3R	17497400	17497499	17497432
chr3R	18864200	18864349	18864232
chr3R	18958900	18959249	18959052
chr3R	18967650	18968099	18967797
chr3R	18969150	18969449	18969277
chr3R	18983550	18983749	18983637
chr3R	18985050	18985249	18985152
chr3R	19019150	19019449	19019292
chr3R	19022850	19023049	19023002
chr3R	19026700	19027149	19026957
chr3R	19032400	19032649	19032512
chr3R	19033000	19033199	19033067
chr3R	19037300	19037699	19037457
chr3R	19544100	19544299	19544202
chr3R	19653600	19653699	19653667
chr3R	19685200	19685299	19685237
chr3R	19873300	19873399	19873337
chr3R	19873900	19873999	19873937
chr3R	20146100	20146349	20146257
chr3R	20174350	20174649	20174527
chr3R	20412400	20412499	20412437
chr3R	20545250	20545399	20545327
chr3R	20696050	20696649	20696247
chr3R	20770600	20770799	20770672
chr3R	20906100	20906499	20906302
chr3R	20920300	20920699	20920492
chr3R	21075450	21075549	21075462
chr3R	21707750	21707849	21707827
chr3R	21867650	21867749	21867717
chr3R	21924900	21925049	21924997
chr3R	22692500	22692649	22692547
chr3R	22692950	22693099	22693012
chr3R	23089250	23089349	23089302
chr3R	23089650	23089899	23089762
chr3R	23267100	23267399	23267302
chr3R	23267900	23268199	23267972
chr3R	23344000	23344099	23344042
chr3R	23407400	23407499	23407477
chr3R	23407800	23408049	23407887
chr3R	24165450	24165649	24165562
chr3R	24372750	24373249	24373112
chr3R	24393600	24393799	24393702
chr3R	24410950	24411549	24411332
chr3R	24426300	24426449	24426347
chr3R	24460850	24460949	24460892
chr3R	24636850	24637199	24636992
chr3R	24754050	24754199	24754177
chr3R	24864750	24864949	24864857
chr3R	24889400	24889599	24889522
chr3R	24977650	24977799	24977752
chr3R	25040300	25040399	25040372
chr3R	25045800	25045899	25045892
chr3R	25365600	25365699	25365602
chr3R	25369000	25369349	25369207
chr3R	25381650	25382199	25381972
chr3R	25397750	25398049	25397877
chr3R	25516900	25517099	25517027
chr3R	25518050	25518349	25518242
chr3R	25527600	25527949	25527747
chr3R	25534150	25534349	25534272
chr3R	25598400	25598549	25598452
chr3R	25830550	25830749	25830627
chr3R	25865350	25865449	25865402
chr3R	25868950	25869099	25869012
chr3R	25871850	25871999	25871922
chr3R	26099750	26099899	26099817
chr3R	26100550	26100699	26100632
chr3R	26101800	26101999	26101887
chr3R	26170000	26170299	26170152
chr3R	26212650	26212799	26212722
chr3R	26213550	26213949	26213882
chr3R	26214250	26214549	26214432
chr3R	26589950	26590049	26589977
chr3R	26592900	26592999	26592962
chr3R	26598600	26598699	26598642
chr3R	26607250	26607399	26607337
chr3R	26607600	26607949	26607792
chr3R	26634100	26634249	26634202
chr3R	26677450	26678049	26677662
chr3R	26685450	26685949	26685827
chr3R	26691500	26691899	26691777
chr3R	26734750	26735049	26734897
chr3R	26737850	26738499	26738222
chr3R	26757700	26757799	26757737
chr3R	26886550	26886799	26886622
chr3R	26887200	26887349	26887267
chr3R	26888200	26888299	26888267
chr3R	26912150	26912249	26912207
chr3R	27045000	27045199	27045087
chr3R	27045400	27045499	27045437
chr3R	27048500	27048599	27048572
chr3R	27571550	27571649	27571552
chr3R	27897050	27897349	27897142
chr3R	27898250	27898399	27898332
chr4	77050	77199	77112
chr4	405900	406249	406117
chr4	439450	439649	439542
chr4	444100	444249	444172
chr4	724750	725299	725157
chr4	738250	738499	738367
chr4	828400	828699	828612
chr4	865000	865449	865222
chr4	1010050	1010449	1010252
chr4	1276400	1276499	1276432
chrX	72400	72499	72452
chrX	416350	416449	416392
chrX	417200	417299	417287
chrX	440650	440949	440852
chrX	481750	482049	481957
chrX	482900	483399	483107
chrX	484400	484949	484622
chrX	523350	523549	523422
chrX	549100	549399	549282
chrX	550000	550099	550082
chrX	653100	653499	653362
chrX	659050	659249	659157
chrX	690700	691099	690887
chrX	920600	920699	920662
chrX	1130700	1130849	1130762
chrX	1236000	1236149	1236122
chrX	1377100	1377449	1377277
chrX	1406900	1407049	1406982
chrX	1847100	1847199	1847117
chrX	1904050	1904449	1904232
chrX	1904650	1904799	1904712
chrX	1935700	1935799	1935752
chrX	1955300	1955499	1955387
chrX	1988150	1988249	1988167
chrX	2017150	2018799	2018412
chrX	2019500	2019899	2019742
chrX	2029650	2029799	2029687
chrX	2030750	2032199	2031007
chrX	2032550	2032899	2032717
chrX	2034550	2034899	2034707
chrX	2164750	2164899	2164807
chrX	2322750	2323299	2323062
chrX	2326850	2327049	2326987
chrX	2328900	2329299	2329037
chrX	2337950	2338099	2338042
chrX	2497850	2497999	2497967
chrX	2518750	2518849	2518792
chrX	3028650	3028949	3028832
chrX	3598350	3598499	3598417
chrX	3673700	3673999	3673852
chrX	4000050	4000199	4000127
chrX	4187600	4187699	4187652
chrX	4297800	4297949	4297832
chrX	4305250	4305849	4305602
chrX	4314200	4314399	4314342
chrX	4316300	4316599	4316397
chrX	4317800	4318099	4317967
chrX	4318950	4319449	4319172
chrX	4320600	4321199	4321007
chrX	4347150	4347349	4347257
chrX	4356000	4356299	4356162
chrX	4402150	4402249	4402207
chrX	4402450	4402799	4402597
chrX	4411500	4411599	4411572
chrX	4424000	4424199	4424102
chrX	4448800	4448999	4448882
chrX	4484000	4484399	4484022
chrX	4490600	4490899	4490792
chrX	4500600	4500749	4500657
chrX	4510750	4510999	4510842
chrX	4511250	4511699	4511317
chrX	4578500	4578649	4578547
chrX	4802950	4803099	4803047
chrX	4983850	4984099	4984017
chrX	5206050	5206449	5206227
chrX	5216750	5216849	5216782
chrX	5314600	5314999	5314892
chrX	5454400	5455049	5454677
chrX	5455800	5455949	5455912
chrX	5458550	5458799	5458607
chrX	5473450	5473949	5473747
chrX	5487850	5488349	5488087
chrX	5492900	5493099	5492967
chrX	5496000	5496199	5496057
chrX	5632000	5632199	5632077
chrX	5664900	5665099	5665002
chrX	5795900	5796049	5795922
chrX	5801950	5802399	5802127
chrX	5889850	5889999	5889932
chrX	5892100	5892249	5892157
chrX	5894750	5895499	5895357
chrX	5907200	5907599	5907257
chrX	6240900	6241249	6241057
chrX	6418400	6418499	6418487
chrX	6428100	6428399	6428262
chrX	6747500	6747699	6747582
chrX	7004800	7005249	7005052
chrX	7011550	7011999	7011827
chrX	7018800	7018999	7018867
chrX	7041850	7042199	7041962
chrX	7053200	7053849	7053697
chrX	7056600	7056849	7056742
chrX	7057500	7057599	7057567
chrX	7083600	7083849	7083847
chrX	7145200	7145349	7145277
chrX	7146600	7146699	7146652
chrX	7180150	7180399	7180262
chrX	7186300	7186399	7186322
chrX	7199700	7199849	7199747
chrX	7262450	7262549	7262497
chrX	7462550	7462649	7462617
chrX	7521050	7521599	7521352
chrX	7852950	7853099	7852992
chrX	7950750	7950899	7950867
chrX	7952400	7952799	7952597
chrX	7954950	7955199	7955097
chrX	7957550	7957699	7957592
chrX	8122150	8122249	8122177
chrX	8188100	8188199	8188197
chrX	8190150	8190249	8190152
chrX	8349100	8349349	8349267
chrX	8349650	8349749	8349667
chrX	8518850	8519249	8519022
chrX	8530450	8530599	8530517
chrX	8530900	8531199	8531052
chrX	8534800	8535049	8534947
chrX	8544600	8545249	8544977
chrX	8551200	8551349	8551267
chrX	8566250	8566499	8566387
chrX	8570700	8570899	8570832
chrX	8590350	8590649	8590542
chrX	8651800	8652349	8651992
chrX	8670150	8670299	8670172
chrX	8679700	8679999	8679867
chrX	8699700	8700249	8700047
chrX	8700550	8700949	8700792
chrX	8701450	8701549	8701512
chrX	8707350	8707549	8707452
chrX	8724400	8724499	8724477
chrX	8800900	8800999	8800987
chrX	8983450	8983599	8983502
chrX	9043300	9043499	9043412
chrX	9049900	9050399	9050337
chrX	9177150	9177249	9177212
chrX	9178050	9178199	9178162
chrX	9188650	9188849	9188747
chrX	9578800	9578999	9578927
chrX	9580700	9580849	9580817
chrX	9583500	9583649	9583597
chrX	9586700	9586949	9586832
chrX	9587700	9588299	9588032
chrX	9623050	9623599	9623212
chrX	9638400	9638599	9638477
chrX	9665000	9665199	9665077
chrX	10106250	10106399	10106362
chrX	10366800	10366949	10366837
chrX	10372750	10372849	10372827
chrX	10496500	10496649	10496567
chrX	10635900	10636049	10636007
chrX	10716800	10717149	10716957
chrX	10717350	10717549	10717422
chrX	10748800	10749099	10748962
chrX	11018650	11018799	11018752
chrX	11030300	11030699	11030572
chrX	11030950	11031199	11031037
chrX	11049000	11049149	11049082
chrX	11474250	11474399	11474302
chrX	11923100	11923249	11923107
chrX	12164750	12164899	12164872
chrX	12167050	12167299	12167167
chrX	12509800	12510149	12510007
chrX	12547700	12547849	12547807
chrX	12557500	12557799	12557672
chrX	12559250	12559599	12559497
chrX	12629300	12629399	12629367
chrX	12658850	12658949	12658882
chrX	12820200	12820349	12820327
chrX	12832100	12832449	12832342
chrX	13025200	13025299	13025262
chrX	13053400	13053649	13053562
chrX	13278850	13279049	13278892
chrX	13290700	13290999	13290842
chrX	13574100	13574249	13574242
chrX	13676000	13676249	13676167
chrX	13888800	13889499	13889152
chrX	13890000	13890199	13890072
chrX	14141650	14141749	14141677
chrX	14474500	14474599	14474597
chrX	14637800	14637899	14637862
chrX	15214050	15214199	15214122
chrX	15215150	15215299	15215197
chrX	15250450	15250549	15250497
chrX	15273100	15273249	15273182
chrX	15344100	15344399	15344232
chrX	15356650	15356749	15356737
chrX	15656850	15656999	15656967
chrX	16041650	16042099	16041767
chrX	16043050	16043349	16043237
chrX	16044650	16044949	16044737
chrX	16054050	16054149	16054057
chrX	16110750	16111949	16111442
chrX	16125800	16125999	16125927
chrX	16132600	16132699	16132657
chrX	16214100	16214549	16214307
chrX	16255750	16255949	16255842
chrX	16316250	16316349	16316297
chrX	16316650	16316799	16316747
chrX	16342700	16343049	16342987
chrX	16493200	16493299	16493267
chrX	16504650	16504749	16504712
chrX	16531400	16531549	16531452
chrX	16534750	16534899	16534832
chrX	16577950	16578049	16578022
chrX	16589750	16589949	16589872
chrX	16861600	16861699	16861627
chrX	16862700	16862799	16862717
chrX	16971950	16972099	16971967
chrX	17206350	17206449	17206397
chrX	17207250	17207749	17207572
chrX	17208150	17208599	17208362
chrX	17239950	17240099	17240027
chrX	17262700	17262899	17262792
chrX	17281150	17281399	17281277
chrX	17291100	17291499	17291307
chrX	17316150	17316249	17316192
chrX	17596800	17597149	17596997
chrX	17652250	17652499	17652362
chrX	17658100	17658299	17658247
chrX	17658950	17659249	17659082
chrX	17661900	17662649	17662277
chrX	17683350	17683949	17683672
chrX	17684150	17684449	17684332
chrX	17696500	17696699	17696537
chrX	17721550	17721699	17721552
chrX	18161000	18161199	18161152
chrX	18192100	18192549	18192132
chrX	18203300	18203799	18203592
chrX	18206850	18207099	18206947
chrX	18264800	18264999	18264922
chrX	18481400	18481549	18481472
chrX	18880400	18880499	18880492
chrX	19390950	19391149	19390997
chrX	19429200	19429549	19429222
chrX	19439900	19441049	19440327
chrX	19502150	19502249	19502187
chrX	20381700	20381849	20381757
chrX	20514250	20514749	20514472
chrX	20559150	20559349	20559272
chrX	20560250	20560599	20560472
chrX	20561550	20561849	20561637
chrX	20564750	20565499	20565242
chrX	20628100	20628249	20628247
chrX	20988050	20988199	20988127
chrX	21216250	21216349	21216317
chrX	21229250	21229449	21229377
chrX	21244950	21245249	21245047

## Sheet: dSfmbt 6-8h
chromosome	start	end	peak_summit
chr3R	12724700	12725899	12725652
chrX	8544700	8545249	8544942
chr3R	2617100	2617649	2617317
chr3R	12774200	12774699	12774492
chr2L	5461000	5461699	5461327
chr3R	12637400	12637849	12637632
chr3R	12795150	12796249	12795932
chrX	5473500	5473949	5473732
chr3R	12589400	12590199	12589867
chrX	5801950	5802349	5802122
chr3R	12694950	12695499	12695257
chr3R	4007100	4007799	4007317
chrX	17662000	17662649	17662312
chr2R	7416900	7417399	7417137
chr3R	12712100	12712599	12712362
chr3R	2738400	2739149	2738922
chr4	1010000	1010599	1010232
chr2L	18881100	18881849	18881562
chr3R	2817300	2818099	2817862
chrX	20514300	20514849	20514532
chr3L	12460950	12461499	12461307
chr3R	2729150	2729599	2729372
chr2L	20770300	20770799	20770562
chrX	4318900	4319499	4319217
chr2R	8771700	8772199	8771992
chr3R	2718650	2719249	2718992
chr3R	19026700	19027249	19026952
chr3R	12784050	12784399	12784232
chrX	5454450	5455049	5454717
chr3L	6897050	6897549	6897252
chr2L	1970300	1970849	1970567
chrX	4305250	4305899	4305657
chr3R	12746100	12746649	12746292
chr3R	26737850	26738499	26738297
chr2L	6098850	6099199	6098997
chr3L	21469450	21470099	21469792
chrX	2034550	2034849	2034687
chr3R	4016500	4017149	4016742
chrX	8700550	8701099	8700742
chr3R	12528400	12528949	12528742
chr3L	14124700	14125149	14124912
chrX	5487850	5488299	5488062
chrX	19439900	19441049	19440317
chr3R	12708050	12708749	12708332
chr2L	594650	595249	594967
chr3R	2862850	2863649	2863077
chr3R	12739200	12739599	12739412
chrX	8518850	8519199	8519002
chr2L	5403450	5404049	5403727
chrX	8699700	8700249	8699982
chr2L	1972550	1973149	1972832
chr3R	25381650	25382249	25381957
chr3L	14571950	14572399	14572167
chr2L	7306650	7307249	7306917
chr3R	17272050	17272549	17272292
chr3R	4159450	4160349	4159752
chr3R	8889450	8890399	8890137
chr3R	172200	172799	172562
chrX	2019450	2019899	2019717
chrX	20564850	20565499	20565222
chr3R	2707250	2707949	2707677
chrX	2328850	2329299	2329047
chr3L	9012300	9012799	9012502
chr3R	2826150	2826949	2826372
chrX	17291050	17291549	17291302
chr2R	4536750	4537349	4536887
chr3R	2803900	2804449	2804232
chr3R	12655650	12656099	12655922
chr2L	160550	161199	160897
chr2R	7415350	7416099	7415907
chrX	9587700	9588449	9588042
chr3L	3373950	3374349	3374202
chr3L	6981800	6982849	6982147
chr3R	12541200	12541649	12541352
chr3L	8997800	8998249	8998027
chr3L	377350	378499	378137
chr2R	16790950	16791299	16791167
chr3R	678000	678649	678242
chr3R	9727100	9727649	9727337
chr3L	10282300	10282999	10282742
chr2R	3906250	3906699	3906477
chr3R	8914150	8914449	8914277
chrX	5631850	5632249	5632112
chr3L	8442800	8443449	8442977
chrX	15899250	15899549	15899422
chrX	2017150	2018749	2018377
chr3R	8890900	8891299	8891132
chr2L	3662100	3662749	3662557
chr2L	8825100	8825749	8825397
chr2R	3305900	3306399	3306137
chrX	9623000	9623649	9623182
chr3L	14126100	14126449	14126287
chr2R	1614200	1614699	1614472
chr3R	17204400	17204799	17204612
chrX	17683300	17684499	17683752
chrX	8651800	8652199	8651957
chr3R	11863700	11864149	11863942
chr3L	15024800	15025299	15025037
chr3R	661000	661399	661192
chr2R	3306600	3306949	3306737
chr3R	12672900	12673299	12673102
chr3L	12685700	12686799	12686052
chr2R	7453000	7453499	7453182
chr3L	7940900	7941299	7941112
chrX	2030750	2032249	2031087
chr3L	20764400	20764749	20764552
chr3R	2792250	2792649	2792452
chr3L	9033900	9034499	9034287
chrX	4490500	4490999	4490712
chr2L	7302300	7302699	7302482
chr3L	12321800	12322099	12321937
chr3L	18392950	18393699	18393427
chr2L	2885700	2886149	2885912
chr3R	24370250	24370999	24370582
chr3R	17325000	17325499	17325322
chr3R	24411000	24411549	24411337
chrX	652800	653599	653362
chr3R	12575800	12576199	12576002
chr2L	3836450	3836849	3836682
chrX	484350	484999	484577
chr2L	14348650	14348949	14348792
chrX	2322900	2323249	2323112
chr2L	2885050	2885399	2885242
chrX	2337850	2338149	2338007
chr3R	20905900	20906499	20906282
chr3L	1558300	1558799	1558482
chr3R	12785900	12786399	12786137
chr2L	14490250	14490949	14490677
chr3R	19037300	19037699	19037452
chr3L	21472700	21473149	21472877
chr2L	10003600	10004199	10003817
chr3L	224000	224999	224787
chr3R	912300	913149	912977
chr2R	6325250	6325549	6325417
chr3L	21455400	21455949	21455662
chr3L	12646250	12646599	12646407
chr2L	250600	251049	250842
chr2R	8310900	8311199	8311032
chrX	13888750	13889499	13889102
chr2R	5082350	5082749	5082527
chr3L	5874400	5874749	5874587
chr2R	20949150	20949499	20949337
chrX	10716750	10717099	10716917
chr2R	18933600	18933999	18933802
chrX	16110600	16111899	16111697
chr2L	20783100	20783449	20783272
chr2R	12402200	12402749	12402482
chrX	17425900	17426149	17426057
chrX	4320550	4321249	4321027
chr3R	6490750	6491049	6490887
chr2R	5866050	5866899	5866767
chr3R	26677500	26678049	26677687
chr2R	8055950	8056349	8056172
chr3R	6694200	6694499	6694357
chr3R	9756050	9756349	9756162
chr3R	16676100	16676549	16676237
chr3L	19864000	19864299	19864137
chrX	4402050	4402849	4402577
chrX	13277800	13278149	13277972
chr3L	19656700	19657249	19656982
chr2R	18129350	18129899	18129717
chr3L	6782750	6783299	6783067
chr3R	24372900	24373249	24373067
chr2L	9569750	9569999	9569842
chr3R	7128650	7129049	7128862
chr3L	10219100	10219599	10219317
chr3R	26607200	26607949	26607727
chr3R	10337100	10337599	10337227
chr2R	3918150	3918799	3918492
chr2L	22168500	22168799	22168672
chr2R	11735500	11735799	11735592
chr2L	18152350	18152749	18152657
chr3L	14170550	14171299	14170797
chrX	9672550	9672899	9672712
chrX	12552900	12553199	12553072
chrX	4510700	4511699	4511327
chr3L	14592600	14593049	14592817
chr2R	3877200	3877499	3877352
chr3R	788350	788649	788517
chr2R	2810650	2810949	2810817
chr2L	6610800	6611099	6610932
chrX	16043050	16043399	16043197
chrX	4317750	4318149	4317977
chr2L	16491150	16491449	16491307
chr2L	12003700	12004749	12004567
chrX	20561350	20561849	20561672
chr2R	3699800	3700099	3699937
chr3R	12683400	12683849	12683672
chr2R	5465350	5465649	5465522
chr3R	20412300	20412649	20412477
chr3R	8900200	8900699	8900532
chr3R	6500900	6501149	6501057
chrX	17316050	17316349	17316192
chrX	5206100	5206399	5206217
chr3L	2851850	2852149	2851982
chr3R	17234100	17234399	17234302
chrX	690400	691099	690922
chr2L	16486150	16486649	16486492
chr3L	16106600	16107099	16106852
chr3R	259450	259799	259627
chr3R	26887100	26887399	26887262
chr3L	14111850	14112349	14112092
chr3R	12508650	12508949	12508772
chr3L	14104550	14104849	14104737
chr2L	16422650	16423099	16422877
chr3R	2763350	2763899	2763532
chr2L	1954400	1955099	1954742
chr3L	21591350	21591849	21591542
chr2L	3825300	3825749	3825557
chr2R	15153500	15153849	15153617
chr2L	3606500	3606949	3606772
chr2L	21105150	21105499	21105322
chrX	11474150	11474549	11474307
chr4	865050	865449	865207
chr3R	1474050	1474649	1474482
chr3R	1426150	1426849	1426357
chr3L	5837500	5837799	5837677
chr3L	12329350	12329599	12329467
chr2L	18782700	18783599	18783137
chr3R	10921300	10921749	10921607
chr2L	5550	5999	5797
chrX	482900	483399	483092
chr2R	17590500	17590949	17590757
chr3R	628900	629349	629207
chr2L	2878950	2879199	2879077
chr2L	20776900	20777199	20777067
chr2L	6833600	6834149	6833917
chr3R	12544150	12544499	12544402
chr2R	7362900	7363299	7363112
chr3R	17486550	17486849	17486717
chr2L	21757250	21757599	21757452
chr2R	9851050	9851299	9851202
chr2L	3539100	3539749	3539467
chr2R	10060850	10061599	10061172
chr3L	12117250	12117799	12117632
chr3R	12487500	12487799	12487617
chr3R	1193250	1193549	1193367
chr3R	20096900	20097199	20097042
chr2R	10748150	10748399	10748247
chrX	17207250	17207749	17207572
chr3R	12229200	12229799	12229637
chr4	405850	406299	406097
chr2R	8803800	8804149	8803987
chr3L	14593750	14593999	14593882
chr3L	11003400	11004149	11003572
chr3R	2508900	2509199	2509062
chr2R	19452250	19452499	19452407
chr2L	540550	541199	541062
chr2L	7828150	7828549	7828372
chr2L	20120900	20121149	20121052
chr3R	9663600	9663849	9663752
chr2L	8560900	8561149	8560992
chrX	1847000	1847249	1847142
chr2L	599550	599899	599687
chr3L	648300	648549	648427
chr2R	10345450	10346099	10345782
chr2R	7450400	7450749	7450552
chrX	5894700	5895499	5895327
chr2L	9983850	9984199	9984002
chr2R	18747600	18747999	18747832
chr3R	2671300	2671899	2671517
chr3L	20785800	20786199	20786037
chr3R	20770550	20771099	20770677
chr2R	2629200	2629549	2629367
chrX	12557550	12557799	12557652
chr3L	19854300	19854599	19854452
chr3R	10480700	10481549	10481392
chr2R	3916850	3917199	3917022
chr4	724750	725299	725102
chr3L	12602300	12602899	12602557
chr2L	12006450	12007599	12007077
chr2L	16888300	16888599	16888402
chr2R	5876400	5876749	5876532
chr3R	26214250	26214649	26214417
chr3L	15975800	15976199	15975942
chr3L	3845800	3846099	3845912
chr2R	18755100	18755499	18755287
chr3R	18958900	18959249	18959082
chrX	17645750	17646049	17645962
chr2L	18936050	18936449	18936257
chr3L	17637350	17637699	17637522
chr3R	9702900	9703199	9703052
chr3L	9847150	9848099	9847837
chrX	3028600	3028899	3028772
chr2L	11445600	11446449	11446252
chr2L	9699150	9699499	9699327
chrX	1235950	1236249	1236107
chr3L	2631300	2631599	2631462
chr3R	12239550	12239849	12239687
chr3R	6503300	6503499	6503412
chr2L	2009500	2009949	2009812
chr2R	18449500	18449699	18449597
chr2L	2492600	2493099	2492892
chr3R	2629550	2629799	2629667
chr3R	18969100	18969549	18969267
chr2R	19865800	19866399	19865932
chr2L	3711600	3711899	3711677
chr2L	3657400	3657699	3657487
chr3R	2733850	2734099	2733972
chr4	856350	856699	856542
chr2R	5707650	5707849	5707757
chrX	9213200	9213499	9213312
chr3L	11546500	11546799	11546672
chr2L	1108200	1108499	1108322
chr3R	12977400	12977649	12977542
chrX	16044550	16044899	16044742
chrX	10354550	10354799	10354647
chrX	7011700	7011999	7011862
chr3R	8837250	8837649	8837457
chr3R	24171050	24171349	24171197
chr2R	18981750	18982099	18981962
chr2L	8820600	8820849	8820687
chrX	9586700	9586949	9586817
chrX	15033350	15033949	15033792
chr3R	13559150	13559399	13559277
chr2L	12085750	12086099	12085932
chr2R	8499750	8500049	8499827
chr3L	21793400	21793999	21793642
chrX	16534750	16535199	16534867
chr2L	5326550	5326849	5326722
chr2L	11447650	11447799	11447687
chr3R	11760650	11760949	11760797
chr2R	14145250	14145549	14145377
chrX	12832200	12832499	12832352
chr3R	7041800	7042149	7042042
chr3L	3616450	3616649	3616562
chr2R	17389400	17389649	17389527
chr2R	4801900	4802199	4802022
chr2R	13644550	13644949	13644772
chr3R	12517150	12517549	12517357
chr3L	6745300	6745599	6745467
chr3R	913550	913999	913887
chrX	13053350	13053799	13053532
chr3L	22856750	22857099	22856862
chr3R	21316500	21316799	21316617
chr2R	14684000	14684299	14684137
chr3L	1568500	1568799	1568647
chrX	659000	659399	659222
chr3L	8435350	8435599	8435427
chr3L	13380850	13381049	13380892
chr3R	18985050	18985249	18985187
chr3R	9536450	9536699	9536537
chr3R	25080900	25081249	25081147
chr3L	5862750	5862999	5862852
chrX	10748800	10749049	10748942
chr2R	7779500	7780849	7780467
chrX	7056600	7056849	7056757
chr2R	3354150	3354449	3354282
chr3R	2696550	2696849	2696732
chr2R	8060400	8061099	8060547
chr3R	6203700	6203949	6203832
chrX	17658950	17659249	17659062
chr2R	21102700	21102999	21102872
chr3R	11100750	11101049	11100907
chrX	16589800	16589949	16589892
chr3R	9486900	9487599	9487287
chrX	6428000	6428399	6428242
chr2L	5324950	5325649	5325472
chrX	19386300	19386599	19386452
chr3L	20614650	20615349	20614912
chr2R	7448500	7448799	7448667
chr3R	1833400	1834399	1834072
chr3R	18465200	18465449	18465307
chrX	8570650	8571049	8570752
chr3L	21577700	21578099	21578012
chr2L	3538500	3538799	3538637
chr2R	18573450	18573899	18573707
chrX	8530900	8531249	8531042
chrX	7521050	7521499	7521232
chr2R	2543750	2544049	2543847
chr3R	12906200	12906799	12906367
chr2R	5875800	5876199	5875997
chr3R	1688000	1688249	1688187
chr2R	11990000	11990299	11990147
chr3L	14143250	14143599	14143377
chr3L	3222800	3223149	3222962
chr2R	14071550	14071799	14071677
chr3L	19680350	19680649	19680492
chr3L	10849150	10849449	10849322
chr3R	12624200	12624699	12624282
chr2R	13648000	13648249	13648077
chr4	89200	89499	89357
chr2R	13709650	13710349	13709932
chr3L	12854650	12854899	12854767
chr3L	20802650	20802899	20802742
chr2R	15162600	15163299	15162967
chr3L	1884800	1885049	1884882
chr3R	14127350	14127549	14127457
chrX	5907100	5907799	5907327
chr3L	9469950	9470199	9470087
chr2R	12224050	12224349	12224187
chr3R	4026500	4026749	4026587
chrX	4314100	4314549	4314337
chrX	7604800	7605099	7604912
chr3R	18967600	18967999	18967747
chr2R	20046750	20046949	20046827
chr2R	20701100	20701549	20701352
chr2R	20739500	20739849	20739762
chr3R	15176300	15176599	15176452
chr3R	17844800	17845099	17844912
chr2L	5724450	5724749	5724637
chr2R	14244650	14245349	14245152
chr2L	3540000	3540349	3540142
chr3R	13947300	13947799	13947417
chr2R	19411000	19411399	19411167
chr3L	371250	371549	371427
chr2L	7281500	7281749	7281612
chrX	7952400	7952749	7952577
chr2R	16794100	16794349	16794227
chr2R	11216650	11216999	11216842
chr2L	18590750	18590999	18590832
chr2L	17784700	17784949	17784857
chr3L	5139050	5139299	5139142
chr3R	26888100	26888299	26888222
chr3R	2675650	2675949	2675752
chr3R	15834050	15834399	15834287
chr3L	16371550	16371799	16371692
chr2R	8867950	8868699	8868317
chr2L	9897350	9897649	9897557
chr2L	14094600	14094849	14094742
chr2L	16257500	16257749	16257617
chr4	828350	828749	828572
chr2L	3469950	3470149	3470037
chr3R	14061600	14061999	14061772
chr3R	5536600	5536999	5536802
chr2R	7037450	7037699	7037557
chr2R	3849850	3850299	3850142
chr3R	12086150	12086399	12086242
chr2R	8056600	8056799	8056707
chrX	18203350	18203749	18203577
chr3R	1413950	1414199	1414042
chr2L	1006600	1006799	1006677
chr3L	16640950	16641249	16641047
chr2R	8929000	8929299	8929102
chr3R	27045100	27045599	27045417
chr3R	952650	952949	952762
chrX	9050200	9050499	9050302
chr2L	12009950	12011149	12011077
chrX	1130600	1130899	1130752
chr3R	3762450	3762799	3762647
chr3R	17199250	17199499	17199322
chr2L	6920950	6921849	6921232
chr3R	2830250	2830449	2830302
chr2L	16310600	16310899	16310732
chr3R	12763800	12764149	12764007
chr2L	11517100	11517399	11517307
chr2L	15498800	15499149	15498947
chr2R	7439500	7439899	7439687
chr3L	1352150	1352349	1352262
chr2R	11227050	11227349	11227202
chr2L	2376200	2376499	2376317
chr3R	7035800	7036049	7035967
chrX	10726450	10726649	10726582
chrX	4448750	4449049	4448872
chrX	5418550	5418949	5418767
chrX	7083650	7083949	7083897
chr3L	1964300	1964549	1964402
chrX	17281150	17281449	17281302
chr2L	6480800	6480999	6480872
chr2R	7252250	7252499	7252322
chr3L	19509700	19509899	19509767
chr3R	8452350	8452549	8452437
chr3L	18618950	18619199	18619072
chr3R	14228350	14228549	14228437
chrX	19760000	19760249	19760132
chr2R	9711750	9712249	9712092
chr3R	21308450	21308699	21308587
chr2L	16286000	16286299	16286122
chr2R	2760400	2760699	2760567
chrX	8724000	8724699	8724567
chr3L	20789850	20790149	20789987
chr3R	2636350	2636649	2636512
chr2L	7042100	7042399	7042267
chr2R	8648200	8648449	8648327
chr3R	7179250	7179599	7179422
chr3R	4646150	4646549	4646382
chr2L	8478050	8478249	8478137
chr3L	14530450	14530749	14530617
chr3L	2265800	2265999	2265882
chr3L	16588100	16588299	16588197
chr3R	2858750	2859049	2858927
chr2R	18741600	18741899	18741812
chr3L	3223450	3223749	3223602
chr3L	18081200	18081449	18081342
chr3R	2950100	2950349	2950242
chr3L	21278950	21279299	21279117
chrX	10717300	10717549	10717452
chr3R	19083700	19084149	19083812
chrX	14957750	14957999	14957907
chrX	6240900	6241249	6241142
chr2L	5070800	5071049	5070912
chr3L	12427550	12427899	12427707
chr3L	2980850	2981049	2980952
chrX	7004850	7005249	7004987
chr3R	7612450	7612699	7612567
chr3R	12744000	12744249	12744117
chr3R	25694550	25694799	25694672
chr3R	11835700	11835949	11835777
chr3R	7476350	7476549	7476432
chr3R	2534600	2534849	2534752
chr3R	19544050	19544449	19544212
chr3R	26213400	26214049	26213902
chr2L	2987550	2988249	2987752
chr2R	3454150	3454399	3454272
chr2R	18824050	18824399	18824297
chrX	18737500	18737699	18737587
chr3R	1511400	1511649	1511487
chr2L	5052650	5052949	5052767
chr3R	16418750	16418999	16418842
chr3L	19676000	19676299	19676112
chr2R	10686500	10687299	10686697
chr2L	6821400	6821949	6821782
chr3R	2585300	2585499	2585382
chr3L	18198650	18198999	18198792
chr2L	14260950	14261199	14261117
chrX	13278850	13279049	13278952
chr3L	6987600	6987899	6987702
chr3R	2504200	2504549	2504417
chr3R	9472550	9472799	9472622
chr3R	15316750	15316999	15316937
chr3R	14809600	14809799	14809652
chr3R	12086600	12086899	12086772
chrX	8349000	8349399	8349242
chr2R	7356950	7357299	7357067
chr2R	20701950	20702349	20702227
chr2L	21851350	21851899	21851647
chr2R	11196400	11196649	11196542
chr2L	8511850	8512049	8511947
chrX	301550	301799	301647
chr3R	19033000	19033249	19033097
chr3R	18182100	18182649	18182267
chrX	5664850	5665099	5665002
chr3R	19558700	19559049	19558942
chrX	5314800	5315049	5314962
chr2R	8524000	8524249	8524157
chr3L	20791600	20791799	20791692
chr3R	20920400	20920699	20920507
chr2R	5581100	5581299	5581192
chr3R	25083600	25083899	25083802
chrX	17208150	17208499	17208352
chr2R	8872350	8872849	8872462
chr3R	6719200	6719399	6719292
chr2R	8906600	8906999	8906757
chr2L	6536000	6536499	6536327
chr3R	8251500	8251949	8251602
chr2L	15111350	15111699	15111517
chrX	20560250	20560899	20560812
chr3R	5160700	5160949	5160837
chr3L	21311000	21311249	21311112
chr3R	19019050	19019449	19019352
chrX	11686400	11686649	11686547
chrX	1183050	1183349	1183152
chr2R	6308750	6308999	6308872
chr2R	9337850	9338149	9337967
chr2R	4050900	4051149	4050957
chr2L	19887500	19887799	19887652
chrX	423750	424049	423902
chr2R	10299150	10299349	10299267
chr2L	6557400	6557599	6557537
chr2L	16286500	16286799	16286582
chr2L	6019750	6020099	6019872
chr2L	10143200	10143399	10143292
chr3L	13029750	13029949	13029852
chr2L	12678350	12678649	12678437
chr3L	18666150	18666349	18666287
chr2L	18859250	18859449	18859347
chr2L	6047800	6048049	6047957
chr3L	3071750	3072049	3071887
chr3L	14115150	14115499	14115327
chrX	16214050	16214499	16214337
chr3R	9470650	9471849	9470797
chr3R	26250800	26250999	26250882
chrX	11785900	11786149	11786052
chr2R	20225100	20225299	20225222
chr3L	17005600	17005849	17005727
chr2R	7021950	7022149	7022027
chr3L	19133500	19133749	19133642
chrX	17721500	17721749	17721647
chr2L	19426500	19426749	19426677
chrX	7180200	7180449	7180252
chr4	76950	77249	77057
chr3L	5806200	5806399	5806307
chr3R	17010550	17010749	17010622
chr3R	1124800	1124999	1124882
chr3R	778300	778499	778387
chr3R	10112550	10112799	10112692
chr3R	2912200	2912649	2912567
chr2R	8883650	8884199	8883772
chr2L	10989250	10989499	10989327
chr3R	26589900	26590149	26589977
chr3R	12744800	12745049	12744967
chr3R	6688800	6689049	6688912
chr2R	20556750	20556949	20556847
chr3R	5226850	5227099	5226932
chr3L	1168650	1168849	1168767
chrX	16164800	16164999	16164897
chr3R	4510650	4510999	4510807
chr3L	4824600	4824849	4824642
chr3L	20234400	20234749	20234607
chr3L	8417850	8418399	8418002
chrX	4356050	4356299	4356132
chr3R	5154600	5154849	5154712
chr3R	796450	796799	796667
chr3L	833300	833499	833367
chr3L	15547400	15547599	15547502
chr3L	8742000	8742249	8742182
chrX	440550	440949	440832
chr3R	25329100	25329399	25329302
chr2R	6305700	6305899	6305782
chr3L	17550650	17550999	17550877
chr2L	9616650	9616899	9616762
chr3R	5341550	5341799	5341702
chr3R	15229000	15229249	15229142
chr3R	17387350	17387649	17387547
chr2L	22024450	22024849	22024617
chr3R	10715800	10716099	10715902
chr2L	6854000	6854199	6854092
chrX	7955450	7955799	7955627
chr2R	13710800	13711149	13710927
chr3L	6696600	6696799	6696637
chr3L	22281600	22281799	22281702
chrX	17596700	17597199	17597032
chr3L	21477050	21477249	21477172
chr3R	26427550	26427749	26427622
chrX	12559300	12559599	12559487
chrX	3670450	3670699	3670592
chr3R	3012500	3012849	3012707
chr3R	17285750	17285999	17285842
chr2R	16510800	16511049	16510947
chrX	14979850	14980249	14980187
chr2L	490100	490349	490197
chrX	6185250	6185399	6185307
chr3R	24393600	24393799	24393702
chr3R	24948950	24949199	24949067
chr2L	19393800	19393999	19393922
chr3R	5322550	5322699	5322622
chr2L	18703300	18703549	18703397
chr3R	22707050	22707499	22707237
chr3R	2674250	2674599	2674412
chr3R	11091200	11091399	11091277
chr2L	6088400	6088599	6088487
chr2L	7998650	7998899	7998737
chr3R	20696150	20696699	20696232
chr2L	10387950	10388149	10388042
chr2L	1980650	1980899	1980792
chrX	11588900	11589149	11589012
chr2R	2038550	2039049	2038787
chr2R	16848450	16848749	16848572
chr3R	14197150	14197449	14197327
chr2R	8873250	8873499	8873352
chrX	1406850	1407099	1407012
chr2L	1049400	1049649	1049482
chr2L	6000050	6000299	6000172
chr2L	3303100	3303299	3303152
chr3R	7842650	7842949	7842822
chr2R	20062250	20062449	20062337
chr3R	9485600	9485799	9485667
chr3L	6736800	6736999	6736887
chr3R	12184950	12185199	12185047
chr2L	7641650	7641899	7641827
chr2R	18402150	18402349	18402257
chr3L	18453450	18453649	18453552
chrX	18523450	18523699	18523557
chrX	2326850	2327049	2326907
chrX	13889950	13890149	13890017
chr3R	24670850	24671099	24670952
chr2R	5872650	5872949	5872942
chr3L	2865400	2865649	2865542
chr2L	9894950	9895199	9895047
chr3R	12749300	12749599	12749397
chr3L	4286900	4287099	4286987
chr2R	8027800	8028199	8028077
chr3R	26734750	26735049	26734862
chr3R	166900	167149	167037
chr2L	19576400	19577049	19576872
chr3R	7788700	7788949	7788792
chr3L	21633900	21634099	21633977
chr3L	3876850	3877099	3876967
chr2R	12743650	12744099	12743997
chr2L	2739900	2740099	2740012
chr2R	5003900	5004199	5004087
chr2LHet	187550	188349	187722
chrX	17781050	17781649	17781302
chr3L	12497200	12497449	12497397
chr2R	3316750	3316999	3316962
chrX	20988000	20988199	20988077
chr2R	19752800	19752999	19752877
chr3L	11116200	11116449	11116312
chr3R	20174350	20174599	20174452
chr3L	6740200	6740499	6740302
chr3R	22014500	22014699	22014642
chr3R	26634100	26634299	26634212
chr2L	2979200	2979399	2979322
chr3L	6182100	6182349	6182217
chr3R	2641900	2642199	2642002
chr3R	26101700	26101999	26101832
chr2R	3804200	3804499	3804367
chr3R	12597750	12598049	12597872
chr3R	12211300	12211549	12211397
chr3R	26879550	26879749	26879667
chr3R	13473200	13473399	13473282
chr3R	14750100	14750299	14750182
chr3R	7589250	7589849	7589357
chr3R	24426100	24426449	24426362
chrX	7954950	7955199	7955082
chr2R	10158050	10158299	10158172
chr3R	3075400	3075599	3075462
chr3L	6052250	6052499	6052372
chr3R	3635900	3636249	3636107
chr2R	19597150	19597499	19597272
chr3R	24865550	24865799	24865707
chr2L	21868800	21869549	21869347
chr3R	5455900	5456799	5455992
chr3R	176200	176499	176337
chr2R	8803250	8803499	8803367
chr3L	22255950	22256149	22255992
chr2R	20835850	20836099	20835932
chr3R	7048350	7048649	7048492
chr3L	19591800	19592199	19591862
chr3L	6257600	6257749	6257687
chrX	3673700	3673949	3673867
chr2L	3657900	3658149	3657997
chr2R	5139450	5139799	5139692
chrX	7861100	7861349	7861192
chr3R	7257450	7257699	7257552
chr2R	2550450	2550849	2550717
chr3R	22692900	22693199	22692997
chrX	1216250	1216549	1216487
chr2L	8415600	8415849	8415752
chr3L	19903150	19903449	19903347
chr3L	21597450	21597699	21597577
chr2R	16801450	16801899	16801557
chr3R	19873700	19873999	19873942
chr2R	19539850	19540049	19539942
chr2R	15333700	15333899	15333807
chr2R	18825150	18825349	18825247
chrX	6638200	6638399	6638317
chr2R	17409600	17409849	17409742
chr2L	6490850	6491049	6490982
chr3R	24864750	24865149	24864872
chr2L	3872350	3872549	3872467
chr2R	18528800	18528999	18528902
chrX	7053300	7053699	7053692
chr2L	19587100	19587299	19587267
chr2R	9841500	9841799	9841657
chr2R	5860200	5860449	5860352
chr4	1000500	1000799	1000692
chrX	21239450	21239699	21239552
chr2L	4345750	4345949	4345852
chr3R	938650	938849	938747
chrX	15488600	15488749	15488697
chr2L	6797500	6797699	6797607
chrX	15250450	15250649	15250532
chr3L	9395500	9395699	9395552
chr2R	15338800	15339049	15338942
chr3R	12249100	12249349	12249177
chr2R	13759450	13759699	13759617
chr3R	1485500	1485749	1485607
chr3R	20115700	20115949	20115847
chr3R	14068200	14068599	14068302
chr3R	4649750	4649999	4649897
chr3R	1197350	1197549	1197452
chr3R	25848400	25848599	25848492
chr2RHet	1014000	1014099	1014092
chr2R	7339300	7340349	7339397
chr2R	17948250	17948499	17948362
chr2L	12433600	12434099	12433827
chr2R	6444700	6444849	6444732
chr3R	12107900	12108149	12108002
chr3R	12783550	12783799	12783662
chr2L	17477700	17477949	17477837
chr2R	17210800	17211249	17211147
chr3R	12620300	12620499	12620432
chr2L	21310000	21310199	21310082
chr3R	14982450	14982649	14982582
chr3L	506050	506299	506222
chr2L	2192300	2192499	2192462
chr2L	8997400	8997699	8997537
chr2L	701600	701799	701777
chrX	6004000	6004199	6004072
chrX	11219250	11219449	11219327
chr3L	372950	373149	373052
chr3R	12574350	12574599	12574417
chr2L	13813700	13813849	13813742
chr2R	20856950	20857199	20857077
chr3L	6118300	6118399	6118347
chr3L	16412250	16412449	16412387
chr3R	17313550	17313749	17313652
chr2L	414750	415099	415007
chr3L	9403800	9404399	9404157
chr2L	7827100	7827399	7827202
chr2R	9433800	9433999	9433882
chr3L	1177050	1177349	1177112
chr3R	27078150	27078499	27078392
chr2R	12403450	12403699	12403627
chrX	18481350	18481599	18481567
chrX	15344150	15344449	15344377
chrX	3999850	4000349	3999902
chr2R	6669450	6669699	6669612
chr3L	8308150	8308649	8308552
chr3R	19644900	19645149	19645052
chr2R	9370550	9370899	9370667
chr3L	20762500	20762749	20762627
chr3R	10416700	10416949	10416812
chr3R	13442350	13442549	13442502
chr3R	2758550	2758799	2758712
chr3L	14625100	14625299	14625187
chr3R	16153550	16153799	16153737
chr2R	7436300	7436549	7436372
chr3R	2567350	2567549	2567437
chr3R	26284900	26285099	26284982
chr3R	12569950	12570349	12570142
chr3R	4502250	4502499	4502402
chr3R	12882000	12882599	12882452
chrX	11030950	11031149	11031022
chr3L	11689950	11690149	11690027
chr3L	16014100	16014399	16014207
chr2R	17056000	17056249	17056107
chr2L	7226650	7226849	7226807
chr3R	25871850	25872449	25872232
chr3L	8991050	8991299	8991222
chr2R	19934250	19934449	19934357
chrX	4578400	4578649	4578572
chr3R	2567800	2568049	2567927
chr2R	6197150	6197399	6197277
chr2R	6315800	6315999	6315867
chr2R	8845450	8845649	8845557
chr3L	10687150	10687349	10687257
chr3L	2531350	2531599	2531507
chr2L	13296200	13296399	13296297
chr3R	19876350	19876649	19876502
chr2L	5456550	5456799	5456692
chr3R	12609100	12609349	12609207
chr3R	13507950	13508399	13508342
chr2R	15159050	15159449	15159102
chr3L	3814050	3814249	3814162
chr2R	6978550	6978749	6978647
chr3R	23064700	23064899	23064787
chr3L	21800950	21801299	21801062
chr2R	5286200	5286399	5286292
chr3R	5335750	5336199	5335842
chrX	5795800	5796299	5795982
chr3R	1390400	1390649	1390562
chr3L	18847400	18847899	18847532
chr2L	16601600	16602049	16601937
chr3L	15501550	15501749	15501637
chr2R	3901800	3901949	3901927
chr3L	246900	247099	246997
chr2L	4973850	4974049	4973987
chr3R	11113550	11113799	11113662
chr3R	14806600	14807099	14806687
chr3L	14046150	14046349	14046307
chr2L	21237100	21237299	21237187
chr3R	7836350	7836549	7836457
chr3L	10879100	10879349	10879237
chr3R	12645200	12645499	12645417
chr3L	5556750	5556949	5556827
chr3R	17049250	17049449	17049337
chr3L	5132550	5132699	5132622
chr3R	17336700	17336949	17336877
chr3R	8811650	8811849	8811792
chr3L	15037000	15037399	15037187
chr3L	15502550	15502799	15502662
chrX	2043600	2043849	2043682
chr3L	5758400	5758749	5758492
chrX	15347350	15347499	15347397
chrX	18595950	18596149	18596037
chr2L	870500	871199	870872
chr2L	5541950	5542649	5542072
chr3R	17445100	17445299	17445157
chrX	14848000	14848149	14848117
chr3L	19287450	19287849	19287592
chrX	8534850	8535049	8534957
chr3R	4770650	4770849	4770747
chrX	20381700	20381899	20381782
chrX	9150100	9150249	9150212
chr2R	14197200	14197399	14197267
chr2R	20670900	20671149	20670992
chr2L	9166450	9166749	9166462
chr2R	4139100	4139299	4139192
chr2L	13550050	13550499	13550197
chr2R	8757600	8757849	8757752
chrX	20396100	20396249	20396177
chrX	4500550	4500799	4500747
chr2L	19508650	19508899	19508727
chr2R	17600800	17601649	17601032
chr3L	4364000	4364599	4364107
chrX	18133400	18133599	18133492
chr3L	3069750	3070049	3069987
chr3R	8453450	8453799	8453572
chr3R	727000	727149	727112
chr3R	13543950	13544349	13544062
chr2R	8846000	8846749	8846627
chr2R	16831250	16831499	16831467
chr3R	2712100	2712349	2712162
chr2L	3786300	3786499	3786367
chr2R	8930750	8930999	8930937
chr2R	20200700	20200899	20200797
chrX	1377150	1377399	1377302
chrX	12523600	12523799	12523657
chrX	13315250	13315449	13315312
chrX	2518700	2518899	2518772
chr2R	1585300	1585449	1585337
chr3R	5062000	5062199	5062107
chr2R	13570700	13571099	13571017
chr3L	361350	361599	361482
chr2R	7444950	7445299	7445112
chr2L	8043300	8043499	8043407
chr2R	18694250	18694699	18694622
chr3R	20382750	20383049	20382767
chr2L	20787400	20787649	20787597
chr2R	20231050	20231299	20231207
chr2L	10517200	10517399	10517277
chr2R	5830400	5830599	5830462
chr2R	16558550	16558799	16558637
chrX	13638600	13638799	13638742
chr3L	7363300	7363749	7363432
chr3R	25444350	25444749	25444682
chr3R	12782850	12783049	12782877
chr3L	13435550	13435799	13435677
chr2R	10146350	10146549	10146477
chrX	16125350	16126049	16125727
chrX	13676050	13676449	13676212
chr3R	12066900	12067149	12067057
chr2R	11268050	11268549	11268132
chrX	18264750	18265099	18264892
chr3R	9606550	9606749	9606687
chr3R	16899000	16899149	16899062
chr2L	17385300	17385449	17385392
chrX	9043250	9043449	9043357
chr3R	21073100	21073349	21073237
chr3L	16801350	16801499	16801417
chrX	21244900	21245149	21245037
chr3L	21019200	21019549	21019402
chr2L	107800	107999	107857
chr3R	7438900	7439149	7439067
chr3L	6256000	6256199	6256102
chr3R	12490800	12490999	12490922
chrX	3830200	3830399	3830307
chr3R	17095700	17095899	17095792
chr3L	5875050	5875249	5875152
chr3L	21645950	21646149	21646032
chr3R	17307650	17307849	17307787
chr2R	18962150	18962449	18962287
chr3R	5603600	5603899	5603732
chr2L	21789500	21789749	21789592
chrX	19390900	19391049	19390962
chr2R	6446400	6446549	6446452
chr3L	21530000	21530149	21530107
chr2R	9094100	9094249	9094182
chr3L	18841600	18841749	18841672
chr2R	7858050	7858249	7858157
chr3R	25830400	25830749	25830607
chr2R	19794650	19794949	19794847
chrX	19781200	19781499	19781342
chr3R	17213350	17213599	17213482
chr3L	19838250	19838449	19838352
chrX	1988100	1988299	1988242
chr3R	10564950	10565099	10565037
chr3L	3239450	3239749	3239582
chr2R	3310800	3310999	3310942
chr2R	19441400	19441599	19441517
chr3R	11851500	11851799	11851657
chrX	10496500	10496649	10496602
chrX	13290750	13290999	13290832
chr2R	8408800	8408949	8408847
chr2R	2040050	2040199	2040097
chr3R	7047300	7047699	7047482
chr2R	12471400	12471599	12471432
chr2R	12660050	12660249	12660122
chr3L	14748500	14748699	14748617
chr2R	14028150	14028399	14028242
chrX	549150	549399	549227
chr3L	11113800	11114049	11113872
chr3R	26772100	26772299	26772162
chr2L	16352550	16352849	16352627
chr2R	4044050	4044249	4044132
chrX	17199600	17199799	17199717
chr3R	19653600	19653699	19653662
chrX	7827650	7827849	7827717
chrX	17714350	17714549	17714442
chr2L	14410300	14410549	14410467
chr3L	11002050	11002549	11002362
chr3R	1486050	1486199	1486057
chrX	1904000	1904349	1904227
chrX	17744300	17744499	17744432
chr2R	13738200	13738449	13738327
chr3L	6972950	6973299	6973207
chr2L	2770000	2770149	2770107
chr2L	10200900	10201049	10200952
chr2R	20257500	20257649	20257587
chrX	8145750	8146049	8145782
chr2L	855250	855399	855342
chr3L	19056100	19056299	19056227
chr3R	12257500	12257749	12257542
chrX	6572150	6572549	6572232
chr2L	2454400	2454899	2454762
chr3L	17507250	17507449	17507337
chr2R	18558100	18558249	18558192
chr3L	15137050	15137299	15137112
chr3L	12565550	12565749	12565627
chr2R	6710750	6710899	6710797
chr2L	19583850	19584099	19583942
chr2L	4794550	4794699	4794622
chr3R	5463150	5463449	5463357
chr2L	2449750	2450049	2449862
chr3L	14582700	14582899	14582797
chr2L	2855950	2856149	2856087
chr2L	6024450	6024649	6024512
chr3L	4159250	4159599	4159517
chr2R	12950100	12950249	12950167
chr2R	8553350	8553599	8553467
chrX	9176950	9177299	9177197
chrX	10662100	10662549	10662442
chr2R	14560850	14561049	14560997
chr3R	7644650	7645349	7645057
chr3R	19955900	19956049	19955947
chr2L	6967550	6967749	6967632
chr3L	9607150	9607299	9607202
chr3L	5558200	5558399	5558327
chr4	439400	439649	439497
chrX	7185300	7185449	7185382
chr3R	23089700	23089899	23089782
chr2L	19571950	19572149	19572087
chr2R	13669350	13669499	13669382
chr2R	20852550	20852799	20852712
chr2R	12066200	12066449	12066297
chr3L	14402400	14402749	14402607
chr2L	4981450	4981649	4981567
chr3R	9228900	9229149	9229037
chr3R	13744800	13744999	13744957
chr3R	26141300	26141449	26141352
chrX	17069900	17070049	17069997
chr2L	5981400	5981699	5981497
chr3L	8597150	8597349	8597307
chr3R	25574800	25574949	25574862
chr3R	27898300	27898449	27898427
chr3L	8109050	8109349	8109252
chr3R	11111800	11111999	11111922
chr3R	3858700	3859099	3859027
chr2R	17183450	17183699	17183587
chr3L	16948400	16948549	16948502
chr2R	10104050	10104249	10104192
chr2L	11358850	11359049	11358907
chr3R	20078300	20078499	20078367
chr2L	19582350	19582599	19582437
chr3R	24636850	24637199	24637087
chr3L	7316450	7316649	7316522
chr2L	2217150	2217349	2217237
chrX	9448500	9448699	9448637
chr3R	6442700	6443149	6443037
chr3L	1576500	1576699	1576567
chr3R	7599400	7599649	7599582
chr3R	12692450	12692799	12692532
chr3R	4873700	4873849	4873767
chrX	13181900	13182049	13181947
chr3R	4486150	4486299	4486202
chr2L	11498900	11499049	11498957
chrX	8983300	8983599	8983497
chr3L	19917900	19918049	19917962
chrX	8341250	8341449	8341422
chr3L	12601300	12601499	12601422
chr2L	5524150	5524299	5524212
chr2L	1614200	1614349	1614232
chrX	12547700	12547899	12547797
chr3R	7520100	7520249	7520112
chr3R	17202700	17203199	17203062
chr3R	22738500	22738699	22738592
chrX	6992050	6992249	6992162
chrX	6635200	6635349	6635317
chr3R	12399650	12399849	12399772
chr2L	1077800	1077949	1077867
chr3R	5175050	5175249	5175157
chr2R	7872800	7873049	7872902
chr3R	17259950	17260249	17260167
chr2L	5009400	5009849	5009482
chr3R	5092600	5092749	5092672
chr3R	6308200	6308399	6308282
chr2R	7915150	7915599	7915447
chrX	9049850	9049999	9049957
chr3R	3299350	3299549	3299447
chr3L	1517750	1517949	1517842
chr2L	21843750	21844049	21844042
chr2R	11430050	11430249	11430122
chrX	16441550	16441699	16441612
chr2L	20175050	20175199	20175132
chr3L	19811100	19811299	19811197
chr3L	6075800	6075949	6075852
chrX	9583500	9583749	9583667
chr4	64300	64449	64412
chr3L	11480500	11480899	11480812
chr3L	3789150	3789449	3789262
chr3L	7374550	7374749	7374672
chrX	20631400	20631699	20631677
chr3R	26886550	26886849	26886707
chrX	18551200	18551399	18551272
chr3L	4193850	4193999	4193912
chr3L	11986200	11986349	11986242
chr3L	7332550	7332849	7332667
chrX	21240450	21240599	21240532
chrX	19638250	19638599	19638387
chr3L	4169900	4170049	4169967
chr3R	7622650	7622799	7622742
chr2L	20416950	20417199	20417052
chrX	17652250	17652449	17652432
chr2R	6731500	6731649	6731572
chr2R	9110900	9111099	9110977
chrX	15591350	15591549	15591452
chr2L	13182500	13182699	13182522
chrX	10110650	10110899	10110797
chr3L	8645050	8645249	8645142
chr3L	20295350	20295599	20295527
chrX	11002850	11002999	11002947
chr3L	5742800	5742949	5742852
chr2R	12459250	12459399	12459322
chrX	11049000	11049199	11049137
chrX	16861550	16861749	16861657
chr2R	17015700	17016099	17016027
chr2R	9109800	9109999	9109887
chr3L	17345950	17346199	17346077
chr2L	851000	851199	851087
chrX	10635800	10636099	10636012
chr2L	9431050	9431449	9431392
chr3R	9914600	9914749	9914682
chr3RHet	2107100	2107349	2107207
chr2R	9076800	9077049	9076872
chr2R	8644900	8645049	8645017
chr3R	15861750	15861949	15861847
chr2R	10391250	10391499	10391407
chr3R	9509550	9509749	9509627
chr3R	21071250	21071399	21071322
chr2R	13478350	13478499	13478402
chrX	16971900	16972099	16971987
chr3R	4129650	4129849	4129712
chr3R	12911100	12911249	12911197
chr2R	4647150	4647349	4647272
chr3L	21500550	21500699	21500622
chr3R	24161550	24161749	24161622
chrX	7180750	7180949	7180797
chr2L	1752000	1752199	1752127
chr2L	1611100	1611299	1611147
chr2R	20061850	20062049	20061957
chr3R	26100550	26100749	26100622
chr3R	10217050	10217249	10217137
chr3L	10842950	10843199	10843077
chr2R	21070600	21070799	21070672
chrX	549950	550199	550077
chr3R	4059050	4059249	4059127
chr2R	3955350	3955749	3955427
chr3R	20146100	20146399	20146292
chr3R	23532400	23532899	23532817
chr3R	1389300	1389449	1389357
chrX	5507150	5507399	5507217
chr2R	19750250	19750399	19750312
chr2R	14299350	14299599	14299387
chr3L	12599450	12599749	12599507
chrX	15380800	15380949	15380857
chrX	13307050	13307299	13307192
chrX	10622600	10622799	10622767
chrX	15656850	15656999	15656902
chrX	541200	541349	541277
chr2R	19581400	19581599	19581482
chr2L	13165550	13165749	13165607
chr3R	2680000	2680249	2680117
chrX	12167000	12167249	12167142
chr3R	3172300	3172449	3172412
chr2L	10247000	10247199	10247052
chr3R	12295300	12295449	12295442
chr3R	17305450	17305649	17305527
chr2R	9326500	9326699	9326602
chr3L	4040250	4040549	4040317
chr3L	11996050	11996249	11996167
chr3L	21189750	21189949	21189852
chr2R	13332450	13332599	13332482
chr2L	2585400	2585549	2585462
chr2L	8156800	8156999	8156917
chr3R	2485800	2485949	2485857
chr3R	25847850	25848099	25847987
chr2L	7856500	7856649	7856572
chrX	16041700	16042049	16041897
chr3L	15491900	15492099	15492027
chr3R	18619750	18619949	18619842
chr2R	17048850	17049099	17049022
chrX	3598350	3598549	3598437
chr2R	12986050	12986199	12986142
chrX	8800900	8801099	8800987
chr2R	5025350	5025549	5025457
chr3L	9722950	9723149	9723027
chr3L	2237150	2237299	2237257
chr3R	17256700	17256849	17256772
chr3R	24977600	24977799	24977682
chr3L	4553450	4553599	4553562
chr3L	8714450	8714649	8714582
chrX	13848550	13848749	13848632
chr3R	2594050	2594249	2594132
chrX	16169900	16170049	16169917
chr3R	2778900	2779099	2779022
chr2L	21847650	21848049	21847907
chr2L	3813400	3813599	3813487
chr2L	15039400	15039549	15039412
chr2L	2197050	2197349	2197252
chr2R	8847500	8847999	8847732
chr2R	2549300	2549599	2549377
chr2R	7446950	7447249	7447077
chr2L	17501000	17501199	17501132
chr2R	15343250	15343799	15343722
chr2R	4145800	4145999	4145832
chrX	2164650	2164949	2164752
chr3R	23407400	23408049	23407912
chr2R	14527050	14527299	14527232
chrX	7186200	7186449	7186437
chr2R	20074100	20074499	20074177
chrX	7841100	7841349	7841172
chrX	16172250	16172549	16172292
chr3R	2282750	2282999	2282907
chr2R	14044050	14044349	14044272
chrX	19102150	19102399	19102307
chrX	16687050	16687449	16687337
chr3R	25517700	25518299	25517892
chrX	15031350	15031499	15031407
chr2R	5825100	5825299	5825257
chrX	16226050	16226199	16226062
chr2L	2147250	2147399	2147307
chr3R	25527700	25527849	25527752
chrX	1411650	1412199	1411702
chr3R	24889400	24889599	24889482
chr2R	75600	75749	75747
chr3R	6707800	6707999	6707862
chr2L	10260950	10261099	10260997
chr3L	7349700	7349899	7349817
chr2L	3713050	3713199	3713132
chr3R	14493450	14493699	14493597
chr3L	10624000	10624199	10624072
chr3R	25516900	25517099	25516982
chrX	7231200	7231399	7231332
chr2L	1491900	1492049	1491987
chr2L	20097150	20097299	20097237
chr2L	12012050	12012399	12012337
chr3L	11684650	11684799	11684722
chr3L	2466800	2466999	2466907
chr3L	542900	543099	542972
chrX	14476950	14477099	14477062
chr3R	14014650	14014799	14014712
chr2R	17183050	17183249	17183147
chr3R	22702250	22702399	22702367
chrX	20559100	20559349	20559262
chr3R	7086800	7087149	7087087
chrX	13231650	13231799	13231747
chr3L	21024800	21024999	21024862
chr2L	20148350	20148599	20148527
chr2R	10104500	10104649	10104562
chr2R	3586850	3587099	3586977
chr3R	19032450	19032599	19032487
chr3R	10727250	10727399	10727307
chrX	10114050	10114249	10114122
chr2L	19453450	19453649	19453587
chr3L	11555350	11555799	11555437
chr2R	18686450	18686649	18686517
chr3R	12759950	12760149	12760052
chr3L	14591600	14591799	14591642
chrX	11746550	11746699	11746592
chr3R	12736300	12736649	12736357
chr3L	4825700	4825849	4825752
chrX	4483950	4484399	4484052
chrX	927200	927349	927267
chrX	13281700	13281849	13281767
chrX	6189350	6189499	6189447
chr2L	5096250	5096449	5096352
chr3R	4757400	4757549	4757547
chr2L	7204200	7204349	7204282
chr2L	2448500	2448749	2448597
chr2R	9079300	9079549	9079322
chr3L	7321850	7322049	7321967
chr2L	17484200	17484399	17484297
chr3L	13995050	13995249	13995167
chr3L	14120000	14120199	14120122
chr2R	10851550	10851749	10851612
chr3R	4142200	4142349	4142292
chr3L	18665500	18665649	18665572
chr3R	11158800	11158999	11158897
chrX	8672050	8672249	8672132
chr3L	4186800	4186999	4186907
chr2L	2145100	2145249	2145182
chr3R	24460750	24461149	24460857
chr2R	5333250	5333649	5333507
chr3L	20509600	20509749	20509667
chrX	13281300	13281449	13281432
chr3L	14064800	14064999	14064882
chr3R	12167450	12167749	12167647
chr3L	16403600	16403899	16403737
chr3R	2869050	2869199	2869167
chr3R	17214300	17214549	17214442
chr2R	10040550	10040749	10040622
chr3L	1795300	1795499	1795302
chr3R	12267350	12267499	12267432
chr4	444050	444299	444152
chr3L	3070700	3070999	3070862
chr3R	25417350	25417549	25417452
chrX	20128400	20128549	20128457
chr2R	17771550	17772049	17772017
chr2R	12209600	12209749	12209692
chr3R	17202050	17202299	17202117
chr3R	16672600	16672799	16672677
chrX	6664950	6665299	6665027
chrX	11906200	11906449	11906392
chrX	19492000	19492149	19492032
chr3L	3224800	3224999	3224892
chrX	8530450	8530649	8530557
chr3R	17346000	17346199	17346087
chrX	7828850	7828999	7828892
chrX	19744900	19745049	19744982
chrX	7795150	7795449	7795382
chr3R	18222900	18222999	18222962
chr4	507300	507449	507372
chr3R	26005850	26005999	26005957
chr2L	3465950	3466149	3466077
chr2R	4018800	4019199	4019117
chr2L	8741000	8741149	8741102
chr3L	8518200	8518349	8518307
chr2R	18565550	18565899	18565677
chr2R	16490200	16490599	16490467
chr3R	19547800	19547949	19547817
chr2R	14401450	14401599	14401572
chr3R	4066050	4066299	4066202
chrX	7136000	7136149	7136147
chr3L	1313600	1313749	1313697
chr3R	14921950	14922099	14922022
chr3L	15135650	15135899	15135677
chr3L	11808400	11808549	11808477
chrX	20107350	20107499	20107442
chr2L	21681950	21682199	21682007
chrX	14474500	14474699	14474532
chr2R	9870800	9870949	9870842
chrX	19460050	19460299	19460212
chr3L	8627100	8627299	8627187
chr2R	8791850	8792249	8792082
chr3R	26099500	26099799	26099547
chrX	8679750	8679949	8679827
chr2R	4815500	4815699	4815562
chr2L	5527950	5528199	5528067
chrX	8349600	8349749	8349662
chr3R	27574000	27574199	27574077
chrX	14141650	14141799	14141692
chr2L	5800200	5800349	5800267
chr3L	20688850	20688999	20688937
chr2L	12617950	12618149	12618057
chr2L	21629250	21630049	21629422
chrX	1955300	1955449	1955357
chr3L	16654650	16654799	16654717
chr3R	1450000	1450249	1450142
chr3L	9485250	9485449	9485357
chrX	19742300	19742599	19742562
chr2L	19915300	19915499	19915397
chr3R	16981600	16981799	16981647
chrX	7950700	7950849	7950792
chr3L	11245350	11245499	11245462
chr2R	3377300	3377499	3377417
chr3R	12031150	12031349	12031247
chr2L	161550	161949	161572
chr2L	12436250	12436449	12436447
chr3R	10482000	10482149	10482032
chr3L	20519600	20519749	20519647
chr3R	17405950	17406099	17405977
chr2R	7460900	7461049	7460932
chrX	1974450	1974649	1974547
chr3L	3061300	3061449	3061382
chrX	6996350	6996449	6996387
chrX	16531750	16531949	16531877
chrX	19399750	19399949	19399852
chr2R	2347350	2347499	2347407
chr3R	10539800	10540399	10540252
chrX	16645850	16646099	16645987
chr3R	2782600	2782749	2782707
chr3L	5803950	5804099	5803967
chr3R	9857750	9857899	9857827
chrX	16985200	16985349	16985302
chr2L	6546950	6547099	6547067
chr3R	23406650	23406799	23406742
chr2R	11035250	11035449	11035332
chrX	18515950	18516099	18516022
chr3R	25878250	25878399	25878317
chr2R	18205200	18205399	18205317
chrX	523300	523549	523492
chrX	5777500	5777699	5777592
chr3R	13366100	13366299	13366222
chr2L	21846900	21847099	21846987
chr3L	1167200	1167399	1167287
chrX	7262500	7262699	7262612
chr2R	13432550	13432699	13432627
chr2R	7566800	7566949	7566882
chr2R	13654450	13654599	13654537
chrX	5455800	5455949	5455902
chr3L	13957750	13957949	13957817
chr2L	19735900	19736049	19735997
chr3R	18864250	18864449	18864357
chrX	139850	140099	139947
chr2R	6532800	6533249	6533227
chr3L	18660300	18660449	18660352
chr2R	6427900	6428349	6428207
chr2R	8477250	8477499	8477322
chr2L	523600	523749	523637
chr2R	8928100	8928249	8928142
chrX	18813350	18813499	18813377
chrX	12820150	12820399	12820272
chr3R	10566250	10566599	10566557
chr2R	16166300	16166499	16166442
chr3R	17382850	17383049	17382942
chr2R	19534700	19534899	19534727
chr3L	17009550	17009699	17009637
chr2L	13286650	13286799	13286727
chrX	7217800	7217949	7217832
chr2L	16485700	16485949	16485747
chr3R	18983600	18983749	18983632
chr2R	10506100	10506299	10506187
chr2R	2077600	2077699	2077632
chr2L	1411300	1411549	1411462
chr2R	18937150	18937299	18937262
chr2R	10758050	10758249	10758142
chrX	9980250	9980499	9980492
chr3L	2599450	2599749	2599562
chrX	834750	834899	834812
chr2L	16350200	16350399	16350262
chr2R	5846350	5846449	5846352
chr3R	3072600	3072749	3072692
chr3R	9297200	9297349	9297232
chrX	12984450	12984549	12984477
chr3R	19106850	19107049	19106922
chr3R	1289000	1289249	1289092
chr2L	3818800	3819099	3818852
chr3R	8106600	8106949	8106892
chrX	8792300	8792449	8792362
chr2R	10314550	10314699	10314642
chr3R	6089950	6090149	6090082
chrX	15227200	15227349	15227307
chrX	15217450	15217599	15217527
chr3L	10657700	10657949	10657872
chr3L	264350	264449	264352
chr2L	3163500	3163599	3163552
chr3L	3855850	3856049	3855977
chr2L	18695400	18695749	18695672
chr3L	16581300	16581649	16581357
chr2L	20638600	20638799	20638682
chr3L	2782100	2782299	2782177
chr2R	5094700	5095099	5094767
chrX	11505900	11505999	11505952
chr2L	18737300	18737499	18737487
chr2L	4810100	4810249	4810177
chrX	10366800	10366949	10366882
chr2R	5466400	5466549	5466492
chr2L	13904450	13904649	13904547
chrX	9250250	9250399	9250302
chr2R	20001850	20001949	20001877
chr3L	15007600	15007699	15007682
chr2R	8879150	8879449	8879342
chr3L	9450850	9450999	9450877
chrX	17632100	17632649	17632337
chr3R	631000	631149	631032
chrX	8015000	8015249	8015172
chrX	14095250	14095349	14095322
chr3L	15504900	15505249	15504937
chr3R	12164150	12164349	12164292
chrX	15967450	15967599	15967562
chr3L	14962450	14962699	14962617
chr2L	12520450	12520599	12520552
chr3R	13620200	13620349	13620237
chr2L	5799600	5799749	5799702
chr3R	11759450	11759599	11759552
chr2L	16487700	16487849	16487762
chr2R	12915300	12915499	12915352
chr3R	7218650	7218799	7218687
chr3L	3197500	3197699	3197592
chrX	14643200	14643399	14643227
chr3L	9449050	9449349	9449167
chr3L	6178050	6178199	6178057
chr3R	12913700	12913849	12913782
chr3R	11197550	11197699	11197662
chr3R	2738000	2738149	2738072
chr2R	17390050	17390199	17390082
chr3R	7590100	7590449	7590232
chrX	1269450	1269599	1269517
chr2R	11722550	11722849	11722617
chr3L	1668650	1668799	1668717
chr3L	10280550	10280699	10280592
chr3L	22840800	22840899	22840887
chr3L	10850450	10850649	10850482
chrX	12558550	12558699	12558662
chr3R	17415650	17415799	17415757
chr2R	12482300	12482399	12482327
chr3L	1921050	1921249	1921092
chr3L	3060200	3060399	3060267
chr3R	24973850	24973999	24973877
chrX	6484750	6484899	6484857
chr3L	3143350	3143549	3143412
chr2L	21899200	21899349	21899297
chr2R	11428750	11428949	11428822
chr3R	6175750	6175899	6175812
chr3R	21707000	21707299	21707232
chr2R	4990650	4990799	4990747
chr3R	2645650	2645749	2645652
chr2R	18773950	18774249	18774037
chr2L	20350300	20350499	20350407
chr2R	5847150	5847649	5847287
chr3L	1364600	1364749	1364702
chrX	14849300	14849399	14849322
chr3R	19505600	19505749	19505727
chrX	5985400	5985549	5985492
chr3R	12440050	12440249	12440117
chr2R	6707300	6707499	6707437
chr2R	14526650	14526849	14526702
chrX	4804150	4804749	4804712
chr3L	21465100	21465249	21465107
chr3R	4859800	4859949	4859927
chr3R	2822800	2822949	2822837
chr3L	10318750	10318999	10318817
chr2R	18821800	18822049	18821897
chr3L	17468000	17468149	17468092
chr3R	26912150	26912299	26912202
chr3R	21719100	21719249	21719187
chr3R	18373500	18373699	18373612
chrX	1802850	1802949	1802887
chr2L	13203600	13203849	13203692
chr2L	12618400	12618599	12618512
chr3L	10844400	10844499	10844472
chr3R	13211450	13211599	13211542
chr3L	18395950	18396099	18396017
chr3L	4092800	4092949	4092872
chr2R	8088200	8088349	8088262
chr3R	16383950	16384049	16384007
chr2L	19572400	19572599	19572432
chrX	19084100	19084249	19084157
chr2L	4465050	4465199	4465172
chrX	19220850	19221049	19220967
chr2R	5987100	5987249	5987182
chrX	2202850	2202949	2202877
chrX	16549850	16550049	16549922
chrX	8411200	8411349	8411297
chr3R	1604900	1605099	1605037
chr2R	16803700	16803899	16803847
chr3L	17981300	17981449	17981417
chr3L	712100	712299	712212
chr2R	6005050	6005199	6005152
chr2L	15499550	15499699	15499652
chr2R	13585850	13585999	13585882
chr2L	12498650	12498799	12498702
chrX	8794200	8794349	8794282
chr2R	2108500	2108749	2108567
chrX	16343000	16343149	16343037
chr3L	16030350	16030449	16030417
chr2L	4055900	4056049	4055947
chr3R	27516050	27516299	27516142
chr3R	16561200	16561299	16561237
chrX	18206500	18207099	18206822
chrX	19429250	19429349	19429297
chrX	11464150	11464699	11464597
chr3L	18993650	18993799	18993742
chr2R	9448200	9448899	9448307
chr3R	22692450	22692649	22692497
chrX	9581800	9582049	9581977
chr2L	17410500	17410649	17410567
chr2L	9705850	9705999	9705917
chr3L	8949800	8949949	8949887
chrX	2211750	2211899	2211832
chr3R	5412500	5412649	5412567
chr2L	505150	505299	505177
chr3L	17426150	17426299	17426207
chr3L	1618300	1618449	1618352
chrX	13633550	13633749	13633662
chrX	6762500	6762649	6762507
chr3R	12778700	12778899	12778772
chr3L	5655250	5655399	5655357
chr3R	19685200	19685299	19685227
chr2L	10506700	10506899	10506767
chr3L	24224650	24224749	24224697
chr2R	6372550	6372699	6372652
chr2L	4363550	4363749	4363697
chr3R	137200	137349	137322
chr3R	24859650	24859799	24859652
chrX	17696500	17696649	17696532
chr3R	27620400	27620499	27620437
chr2L	13179100	13179199	13179172
chr2R	6762150	6762299	6762207
chr2R	6319900	6320099	6319992
chr3L	20369200	20369399	20369287
chr2R	20973000	20973149	20973072
chr3L	13996000	13996199	13996147
chr2R	10062250	10062399	10062352
chr3L	9352000	9352149	9352092
chr3R	4864550	4864699	4864637
chr2L	9176100	9176299	9176227
chrX	4033150	4033349	4033227
chr2L	4811450	4811899	4811582
chr2R	4982600	4982849	4982677
chrX	15627650	15627849	15627722
chr3L	6599100	6599299	6599162
chr3R	17432400	17432699	17432587
chr3R	10705050	10705199	10705152
chrX	10639450	10639599	10639547
chr2L	19135300	19135449	19135387
chr3L	9017950	9018099	9018017
chr3L	16045550	16045699	16045667
chr3L	12573300	12573599	12573547
chrX	10658450	10658599	10658452
chr3L	19890050	19890249	19890147
chr2L	19045300	19045449	19045367
chr3R	17191200	17191349	17191252
chr3R	5530950	5531249	5531187
chr2R	8225200	8225499	8225297
chrX	15628200	15628349	15628242
chrX	5793350	5793499	5793497
chrX	17042250	17042399	17042317
chr3R	13431050	13431249	13431157
chr3R	21506200	21506499	21506362
chr2R	15713900	15714149	15714052
chrX	9578850	9579049	9578942
chr2R	5984250	5984399	5984367
chr2L	5001350	5001549	5001457
chr3L	21825700	21825899	21825847
chr2R	7502700	7502849	7502747
chr3R	20105200	20105299	20105227
chrX	12477000	12477349	12477047
chrX	15213350	15213699	15213442
chr3R	15729100	15729249	15729172
chr3L	7362950	7363049	7362982
chr2R	15615450	15615799	15615702
chrX	11711850	11711999	11711952
chr2R	16214700	16214999	16214952
chr3R	5580300	5580449	5580412
chr2L	7994050	7994249	7994157
chrX	11608700	11608949	11608892
chr3L	18821500	18821599	18821567
chr3R	10542600	10542699	10542647
chr3R	27897150	27897399	27897327
chr2L	5906950	5907099	5907037
chr3L	11089500	11089599	11089562
chr2R	19945200	19945399	19945262
chr3L	2373600	2373749	2373742
chrX	6119500	6119649	6119542
chr2L	8415150	8415299	8415182
chr3R	22977150	22977299	22977227
chr3R	20702300	20702449	20702372
chr3L	4407000	4407099	4407052
chr3R	11798400	11798599	11798547
chr3L	19902400	19902599	19902517
chr3L	22717550	22717799	22717707
chrX	16316250	16316399	16316302
chr2R	14047850	14047949	14047877
chr2L	16727750	16727899	16727822
chr3L	11486650	11486799	11486692
chr3L	14667400	14667499	14667432
chr3R	21881100	21881249	21881167
chr3L	15133850	15133949	15133882
chr3R	7057550	7057649	7057632
chr3R	4156600	4156699	4156602
chr3R	14238550	14238699	14238642
chr2R	17070150	17070249	17070192
chr2R	12178900	12179049	12179027
chr2L	5999450	5999599	5999502
chr2L	2037500	2037699	2037592
chr2R	20487300	20487449	20487387
chr2L	21104500	21104699	21104582
chr3L	16577200	16577399	16577347
chrX	5889900	5889999	5889927
chr2L	16738350	16738449	16738382
chr2L	15746900	15747049	15746977
chr2L	7315650	7315799	7315677
chr3R	13445850	13445949	13445902
chr3R	27573150	27573399	27573272
chr2R	20938950	20939149	20939062
chr2L	8488850	8488949	8488892
chr3R	8070300	8070499	8070407
chr3L	14970800	14970949	14970937
chr3L	15087900	15088149	15087927
chr3L	6735450	6735599	6735527
chrX	5458550	5458749	5458597
chrX	6697550	6697699	6697642
chrX	18541550	18541699	18541637
chr2L	271650	271799	271777
chrX	10279100	10279249	10279172
chr2R	16801100	16801249	16801167
chrX	16318450	16318599	16318547
chrX	15604450	15604749	15604512
chrX	3671350	3671499	3671412
chr2L	159000	159149	159037
chrX	1801950	1802249	1802197
chr4	1118750	1118999	1118817
chrX	4947350	4947449	4947367
chr3R	7445550	7445699	7445637
chr3R	6440150	6440299	6440232
chr3R	23267200	23267349	23267267
chrX	21216250	21216349	21216277
chr2L	2196600	2196849	2196707
chr2R	20289850	20290099	20289937
chr3L	11920400	11920599	11920502
chr2L	16049600	16049749	16049677
chr3L	19085650	19085799	19085717
chrX	10638900	10639199	10639137
chr3R	6682400	6682599	6682507
chr3L	8434900	8435099	8435062
chrX	9000550	9000649	9000587
chr3L	3787900	3788049	3787992
chr2R	3295300	3295499	3295367
chr2L	2753400	2753549	2753487
chr2R	17251550	17251649	17251552
chrX	19373900	19374049	19373917
chr3L	20446250	20446399	20446337
chr2L	13378750	13378899	13378822
chr3L	3471300	3471449	3471367
chr2L	16500350	16500449	16500432
chr3L	3096350	3096499	3096382
chr3R	3712700	3712899	3712732
chr3L	14543950	14544099	14543987
chr3L	18160300	18160449	18160347
chr3L	7972000	7972299	7972072
chr3R	13993400	13993549	13993482
chr3L	11057950	11058149	11058087
chr2R	4801550	4801699	4801577
chr3R	27046250	27046399	27046397
chr2R	5730000	5730099	5730057
chr3L	5647800	5647899	5647852
chr3L	16595800	16595899	16595802
chr2R	7519950	7520149	7520002
chr3R	5868450	5868649	5868452
chr2R	20631150	20631299	20631257
chr2L	11280150	11280249	11280202
chr3L	6543300	6543449	6543332
chrX	3634850	3635249	3635002
chr3L	17637950	17638199	17637987
chr3R	21452800	21452949	21452862
chr3L	21627450	21627599	21627532
chr2R	13307600	13307749	13307647
chr2L	13640550	13640649	13640602
chr3L	17992500	17992649	17992557
chr3R	6439550	6439649	6439617
chr3L	16044150	16044299	16044152
chr2R	1589500	1589649	1589572
chr2R	13314950	13315049	13314982
chr3L	9360350	9360449	9360397
chrX	1109150	1109299	1109202
chr3L	13404200	13404349	13404277
chr2L	16287550	16287899	16287632
chr3L	2881600	2881799	2881702
chr3R	9951400	9951549	9951522
chrX	12558000	12558099	12558077
chr3L	1862150	1862349	1862252
chr3R	5566500	5566599	5566552
chr2R	8847000	8847249	8847152
chr2R	16836850	16836949	16836897
chr2L	18708500	18708649	18708572
chrX	8385950	8386099	8385957
chr3R	11034750	11034899	11034887
chr2R	19738450	19738599	19738567
chrX	15547650	15547799	15547717
chr4	432250	432499	432382
chr2L	295000	295149	295042
chr2L	7782750	7782849	7782812
chr3L	5745950	5746099	5746002
chrX	11473400	11473499	11473492
chr3R	23089200	23089299	23089262
chr2L	1971450	1971599	1971512
chr3L	18391450	18391699	18391547
chr3R	10417150	10417449	10417362
chrX	2032650	2032849	2032727
chr2R	11878750	11878899	11878797
chr3R	4859350	4859499	4859402
chr2R	9878550	9878749	9878587
chrX	17239950	17240049	17240012
chr3R	18223250	18223349	18223287
chr2L	6673850	6673999	6673902
chr2L	6971850	6971999	6971947
chr3L	3148650	3149149	3148982
chrX	7852950	7853099	7853052
chrX	1904650	1904799	1904792
chr2R	9224700	9224899	9224792
chr3R	10133750	10133899	10133817
chr3R	1568050	1568199	1568102
chr3R	21862800	21862949	21862837
chrX	6747450	6747699	6747582
chrX	3756000	3756249	3756177
chr3R	22629650	22629749	22629667
chr2R	7084750	7084949	7084827
chrX	17053950	17054099	17053992
chr3R	23748450	23748699	23748652
chr2R	20963500	20963599	20963532
chr3R	736150	736299	736252
chr3L	16080450	16080599	16080487
chr3R	14973500	14973649	14973567
chr3R	16420350	16420599	16420542
chr2R	13480250	13480449	13480367
chr2R	20732400	20732549	20732497
chr3R	12230100	12230249	12230172
chr2R	7520650	7520799	7520697
chr3R	5503500	5503649	5503622
chr3R	22551050	22551199	22551122
chr4	718200	718349	718277
chrX	5223350	5223449	5223377
chr2L	22961100	22961199	22961102
chr2L	16287150	16287299	16287222
chr2L	21215000	21215099	21215052
chr2R	6786650	6786749	6786707
chr3R	11619200	11619349	11619307
chrX	8330750	8330899	8330752
chr3L	16405450	16405799	16405562
chr3L	11826650	11826799	11826712
chrX	4010950	4011049	4010977
chr2L	14706350	14706499	14706392
chr3L	129400	129599	129552
chr3R	13624000	13624149	13624012
chrX	18161000	18161199	18161147
chr3R	11798850	11799099	11798997
chr3R	4645800	4645949	4645882
chr2L	871450	871599	871477
chr3L	12260550	12260649	12260622
chr3R	1496700	1496799	1496727
chr2L	4810750	4810949	4810902
chr3R	7606050	7606149	7606072
chr3L	4139000	4139099	4139002
chrX	4424000	4424199	4424077
chrX	21857500	21857599	21857562
chr3L	3409000	3409349	3409042
chr2L	7056150	7056349	7056317
chrX	7119900	7120249	7120202
chr3L	19666600	19666749	19666717
chr2L	19133750	19133899	19133797
chr2R	16758150	16758299	16758272
chr3L	6210250	6210399	6210367
chr3R	19960450	19960549	19960512
chrX	9178050	9178199	9178137
chr2R	9451850	9451949	9451857
chrX	4983950	4984049	4983977
chr3L	17458950	17459049	17458997
chr2R	20074950	20075199	20075127
chr2R	18158400	18158549	18158467
chr2L	19009100	19009449	19009417
chr3L	16846700	16846799	16846782
chrX	22226650	22226749	22226707
chr3R	10451300	10451449	10451397
chr3L	20782450	20782599	20782577
chr2L	12434700	12434849	12434762
chrX	18544450	18544599	18544517
chr2R	15329700	15329849	15329727
chr2L	2992750	2992849	2992782
chr3R	21160900	21160999	21160982
chrX	417100	417249	417127
chr2L	3029150	3029299	3029187
chr3L	6210850	6210999	6210912
chr2R	2482500	2482599	2482552
chr2L	20922900	20923049	20922942
chr3L	17469100	17469299	17469257
chr2L	19185950	19186049	19185997
chr2R	20791300	20791599	20791492
chr2L	12103350	12103449	12103357
chr3L	16949350	16949499	16949377
chr2R	12090450	12090549	12090497
chr2R	10688850	10688999	10688912
chr2R	12043500	12043749	12043597
chr2R	160200	160349	160307
chr2R	19844900	19844999	19844922
chr3L	15573550	15573749	15573597
chr3R	14503500	14503649	14503647
chr2R	2081350	2081449	2081362
chr3R	17297100	17297199	17297167
chr2L	5771300	5771399	5771352
chr3L	10654050	10654149	10654122
chr2L	16064150	16064249	16064152
chr2R	18100550	18100649	18100597
chr2R	11822150	11822349	11822297
chrX	17262800	17262949	17262852
chrX	18215450	18215599	18215552
chr3R	5454500	5454599	5454552
chr2L	4459550	4459699	4459612
chr3R	2232500	2232749	2232537
chr2L	7535050	7535149	7535087
chr2R	16899350	16899499	16899427
chr2R	8867000	8867499	8867192
chr3L	17839400	17839699	17839527
chr3R	13883950	13884049	13884027
chr2L	2878150	2878249	2878152
chr2R	5429200	5429349	5429297
chr2L	18974600	18974749	18974692
chr3LHet	207100	207299	207182
chr2R	10162950	10163099	10162987
chr2R	7712700	7712799	7712707
chr2L	11347400	11347499	11347407
chr3R	25369150	25369249	25369192
chr3L	292250	292399	292332
chrX	13457550	13457799	13457602
chr3R	11815150	11815249	11815177
chr3R	2747400	2747549	2747492
chr3R	10712050	10712199	10712152
chrX	8608850	8609049	8608992
chrX	5886300	5886399	5886372
chr2R	14333950	14334049	14333992
chrX	6267100	6267199	6267107
chr3R	2171600	2171749	2171627
chr3R	1194000	1194149	1194047
chr2L	15060800	15060899	15060862
chr3R	12641550	12641649	12641602
chr2L	3827950	3828149	3828092
chrX	11694000	11694199	11694152
chr3L	22260300	22260549	22260517
chr3R	12905800	12905949	12905892
chr3R	12905150	12905299	12905242
chr3R	23343950	23344149	23344067
chr2L	404000	404099	404037
chr3L	1178150	1178299	1178232
chr3L	21584400	21584549	21584447
chr2R	9071400	9071499	9071427
chrX	16102750	16102899	16102807
chr3R	17301500	17301599	17301552
chr2L	9982750	9982949	9982877
chr3L	11815850	11815999	11815912
chr3L	622700	622799	622727
chr2L	740150	740249	740202
chr2R	17522100	17522249	17522152
chr2L	12613000	12613149	12613067
chr2L	7885350	7885499	7885497
chr2L	12434400	12434499	12434482
chr3L	11163050	11163149	11163082
chr3R	12420800	12420949	12420907
chr3R	25045800	25045899	25045827
chr3L	22871750	22871849	22871767
chr2R	10898850	10898949	10898877
chrX	416350	416649	416367
chr3L	1334550	1334849	1334562
chrX	5589200	5589349	5589247
chr3L	16404650	16404799	16404712
chr3R	14749600	14749799	14749732
chrX	7060150	7060299	7060247
chr2R	5953950	5954099	5953967
chr2L	6178500	6178599	6178517
chr3R	24684800	24684899	24684817
chr3R	16655600	16655749	16655642
chr3R	26170050	26170249	26170137
chr3L	1798700	1798799	1798727
chr3R	12281700	12281799	12281747
chr2R	11453550	11453699	11453597
chr3L	8388250	8388349	8388292
chr3L	16374750	16374849	16374752
chr2L	8071550	8071699	8071592
chr2R	6029800	6029949	6029862
chr3R	19873300	19873399	19873367
chr2L	17384000	17384149	17384022
chr2R	9481100	9481199	9481147
chr3L	16043750	16043899	16043812
chrX	21494700	21494799	21494772
chr2R	11461250	11461549	11461262
chr2L	13445650	13445799	13445692
chr3R	16953100	16953249	16953157
chr3R	3931850	3931999	3931967
chr2L	8277600	8277699	8277662
chr3R	11612300	11612399	11612372
chr3R	5338750	5339049	5338987
chr2R	17963350	17963549	17963437
chrX	8122150	8122249	8122167
chr2L	18151600	18151799	18151652
chr3L	5762100	5762199	5762142
chr3R	13445450	13445549	13445472
chr2L	2575050	2575149	2575092
chr3L	19891800	19891949	19891892
chrX	10625400	10625599	10625567
chr3L	9127550	9127649	9127557
chr3L	8594000	8594099	8594072
chr3R	21019650	21019749	21019717
chrX	5773600	5773749	5773712
chr3L	681750	681949	681947
chr2L	277250	277399	277312
chr3R	5055300	5055399	5055367
chr3R	16422050	16422149	16422102
chrX	6905350	6905449	6905397
chr3R	12800450	12800549	12800482
chr3R	12062150	12062299	12062237
chr3R	20949100	20949199	20949127
chrX	17614400	17614499	17614422
chr2L	2752400	2752499	2752437
chr2R	10852350	10852449	10852377
chr3R	12628600	12628749	12628657
chr3L	16401100	16401299	16401202
chr2L	2759850	2759949	2759902
chr2L	19576000	19576149	19576072
chr2R	14313850	14313949	14313897
chr2L	12040650	12040749	12040712
chr4	226500	226649	226587
chr2R	13473600	13473699	13473652
chrX	7146550	7146699	7146672
chrX	15999850	15999949	15999917
chr2L	602450	602549	602472
chr3L	19901950	19902049	19901992
chr2L	7496350	7496449	7496432
chr3R	7198500	7198599	7198572
chr2R	11419750	11419849	11419777
chr2R	20939950	20940249	20940087
chrX	9638450	9638599	9638482
chr3R	2788950	2789049	2789047
chr2R	6445050	6445199	6445117
chr3L	871800	871899	871837
chr3L	14030100	14030199	14030117
chrX	16341000	16341099	16341022
chr3R	15474050	15474149	15474097
chrX	5492800	5492999	5492982
[truncated: 461 more rows]
